# Supplementary material for: Assessing Generative Pretrained Transformers (GPT) in Clinical Decision-Making: Comparative Analysis of GPT-3.5 and GPT-4
Source: J Med Internet Res. 2024 Jun 27;26:e54571. doi: 10.2196/54571 (PMC11240076; doi:10.2196/54571)
Supplement: Multimedia Appendix 1 [file jmir_v26i1e54571_app1.xlsx]

## Sheet: Sheet1
Question	chatGPT. (1-5 ) one is low , 5 is high	Accuracy , :does it reflect medical understanding	Relevance: Does the response directly address the asked question, or does it deviate to unrelated subtopics	Clarity - How clear is the provided information?	Beneficial-Does the response significantly aid the decision-making process?	Completeness- Does the response cover all necessary information required to fully answer the question	Answer	Accuracy , :does it reflect medical understanding	Relevance: Does the response directly address the asked question, or does it deviate to unrelated subtopics	Clarity - How clear is the provided information?	Beneficial-Does the response significantly aid the decision-making process?	Completeness- Does the response cover all necessary information required to fully answer the question
What is the immediate management for a suspected myocardial infarction?	- Call for emergency medical assistance immediately (Dial 911 in the U.S.) - Start cardiopulmonary resuscitation (CPR) if the patient is unconscious and shows no signs of life (no breathing, no pulse) - Administer aspirin (300mg) if not contraindicated, to thin the blood and prevent further clotting - Administer nitroglycerin sublingually if available and not contraindicated, to dilate the corona…						The immediate management for a suspected myocardial infarction includes: - Administering aspirin (unless contraindicated) to reduce platelet aggregation and prevent further clot formation - Administering oxygen therapy to improve oxygenation and reduce myocardial ischemia - Administering nitroglycerin to reduce chest pain and improve coronary blood flow - Administering morphine (if necessary) to …
How would you approach a patient with a suspected stroke?	• Ensure patient safety: Ensure the patient is in a safe environment where they cannot harm themselves. • Immediate assessment: Check the patient's airway, breathing, and circulation (ABCs). Look for any signs of acute distress. • Stroke recognition: Use the FAST (Face, Arms, Speech, Time) test to identify potential symptoms of a stroke. - Face: Ask the patient to smile and check if one side of t…						- Call for emergency medical services (EMS) immediately - Assess the patient's level of consciousness and airway patency - Check vital signs, including blood pressure, heart rate, respiratory rate, and oxygen saturation - Perform a focused neurological exam, including assessing for facial droop, arm weakness, and speech difficulties - Obtain a detailed medical history, including any medications t…
What steps should be taken for a patient with a severe allergic reaction?	1. Ensure Patient Safety: Move the patient to a safe environment if possible and ensure they are comfortable. 2. Evaluate Airway: Check the patient's airway for any obstructions or signs of anaphylaxis such as swelling or difficulty breathing. 3. Administer Epinephrine: If the patient is experiencing anaphylaxis, administer an EpiPen or similar auto-injector immediately. 4. Call Emergency Service…						• Call for emergency medical assistance immediately • Stay with the patient and monitor their breathing and consciousness • If the patient has an epinephrine auto-injector, help them use it or administer it if necessary • Keep the patient in a lying down position with their legs raised • Loosen any tight clothing and cover them with a blanket to prevent shock • If the patient is having difficulty…
What's the protocol for a patient with suspected sepsis?	1. Immediate Recognition: Identify signs and symptoms of sepsis, which can include fever, increased heart rate, confusion, shortness of breath, and extreme pain or discomfort. 2. Vital Signs and Physical Examination: Check vital signs including temperature, blood pressure, heart rate, and oxygen level. Perform a thorough physical examination. 3. Laboratory Testing: Order relevant laboratory tests…						- Activate a rapid response or code team - Administer high-flow oxygen - Obtain blood cultures prior to administering antibiotics - Administer broad-spectrum antibiotics within one hour of suspicion of sepsis - Administer intravenous fluids to maintain blood pressure and organ perfusion - Consider vasopressor therapy if the patient remains hypotensive despite fluid resuscitation - Monitor vital s…
How would you manage a patient with an acute asthma attack?	1. Assess the Patient: Evaluate the severity of the asthma attack. Look for signs of respiratory distress like increased breathing rate, use of accessory muscles, inability to speak in full sentences, and decreased oxygen saturation. 2. Administer Oxygen: Provide supplemental oxygen to maintain oxygen saturation above 94%. 3. Use Bronchodilators: Administer short-acting beta agonists (SABAs) such…						• Assess the severity of the asthma attack using the ABCDE approach • Administer high-flow oxygen via a non-rebreather mask • Administer inhaled short-acting beta-agonists (SABA) such as albuterol or salbutamol via a nebulizer or metered-dose inhaler (MDI) with a spacer • Administer ipratropium bromide via nebulizer for additional bronchodilation • Consider systemic corticosteroids such as predni…
How would you assess and manage a patient with acute shortness of breath?	Assessment: 1. Immediate assessment of the patient's airway, breathing, and circulation (ABCs). 2. Obtain a detailed history including onset, duration, associated symptoms, and any known medical conditions. 3. Conduct a thorough physical examination, focusing on the respiratory and cardiovascular systems. 4. Evaluate vital signs including heart rate, blood pressure, respiratory rate, oxygen satur…						Assessment: - Obtain a thorough medical history, including any recent illnesses, medications, allergies, and previous respiratory problems. - Perform a physical exam, including vital signs, lung sounds, and oxygen saturation levels. - Consider ordering diagnostic tests, such as chest x-ray, electrocardiogram, and arterial blood gas analysis. Management: - Administer oxygen therapy to maintain oxy…
What are the steps in managing a patient with a suspected fracture?	1. Ensure Patient Safety: Move the patient to a safe location if necessary and ensure the area is clear of any potential hazards. 2. Pain Assessment: Ask the patient about their pain level and provide initial pain relief if possible. 3. Initial Examination: Examine the area for signs of a fracture such as swelling, deformity, or inability to move the affected limb. 4. Immobilize the Injury: Use s…						- Assess the patient's ABCs (airway, breathing, circulation) and address any life-threatening issues. - Immobilize the affected limb to prevent further damage and reduce pain. - Evaluate the patient's neurovascular status, including sensation, movement, and circulation distal to the injury. - Obtain imaging studies, such as X-rays, to confirm the diagnosis and determine the extent of the fracture…
What is the management for a patient with a suspected overdose?	- Ensure the safety of the patient and healthcare provider: Check for scene safety and don personal protective equipment. - Assess patient's vital signs: Monitor heart rate, blood pressure, respiratory rate, oxygen saturation, and temperature. - Maintain airway, breathing, and circulation (ABC): May require intubation or supplemental oxygen if necessary. - Identify the substance involved: Ask abo…						• Call emergency services immediately • Assess the level of consciousness and airway patency • Administer oxygen if necessary • Administer naloxone if the overdose is suspected to be opioid-related • Monitor vital signs and provide supportive care • Obtain a thorough history and physical exam • Perform diagnostic tests as needed (e.g. blood tests, urine drug screen) • Consider referral to a speci…
What is the management of a patient with paracetamol toxicity?	- Immediate assessment: Check patient's vital signs and perform a physical examination to assess the severity of toxicity. - History taking: Determine the amount of paracetamol ingested, time of ingestion, and any co-ingested substances. - Laboratory tests: Order blood tests to measure paracetamol levels, liver function tests, coagulation profile, renal function tests, and blood glucose levels. -…						• Assess the patient's airway, breathing, and circulation, and provide supportive care as necessary. • Administer activated charcoal to decrease absorption of the drug. • Obtain a serum paracetamol level and determine the need for N-acetylcysteine (NAC) therapy. • Administer NAC within 8 hours of ingestion to prevent liver damage. • Initiate liver function tests and monitor for hepatotoxicity. • …
What is the management of a patient with alcohol overdose?	• Immediate stabilization: Ensure the patient's airway is clear, breathing is normal, and circulation is adequate. • Assessment: Evaluate the patient's vital signs including heart rate, blood pressure, temperature, and respiratory rate. • Intravenous Fluids: Administer IV fluids to prevent dehydration and correct electrolyte imbalances. • Thiamine and Glucose: Administer thiamine to prevent Werni…						• Assess the patient's airway, breathing, and circulation (ABCs) and provide supportive care as necessary. • Administer supplemental oxygen via a non-rebreather mask to maintain oxygen saturation above 92%. • Monitor vital signs, including blood pressure, heart rate, and respiratory rate. • Administer intravenous fluids to maintain hydration and correct electrolyte imbalances. • Consider gastric …
What's the protocol for a patient who has had a seizure for the first time?	1. Ensure Patient Safety: Clear the area around the patient to prevent injury. Do not restrain the patient or put anything in their mouth during seizure. 2. Call Emergency Services: If the seizure lasts more than 5 minutes or if the patient has never had a seizure before, call an ambulance. 3. Monitor Patient: Keep track of the duration of the seizure. Check for medical identification. Look for s…						The protocol for a patient who has had a seizure for the first time includes: - Assess the patient's vital signs and level of consciousness - Protect the patient from injury by removing any nearby objects that could cause harm - Turn the patient onto their side to prevent choking - Administer oxygen if necessary - Check the patient's blood glucose levels - Consider ordering a CT scan or MRI of th…
How should one approach a patient with suspected meningitis?	• Begin with immediate isolation of the patient to prevent potential spread of disease. • Conduct a thorough medical history, focusing on recent illnesses, exposure to others with similar symptoms, travel history, and immunization status. • Perform a detailed physical examination, with special attention to neurological status, including mental status, cranial nerve function, and signs of meningea…						Approaching a patient with suspected meningitis involves the following steps: • Ensure patient safety and take standard precautions • Obtain a thorough medical history and perform a physical exam • Assess the patient's vital signs and level of consciousness • Look for signs and symptoms of meningitis, such as fever, headache, neck stiffness, and altered mental status • Order diagnostic tests, inc…
What is the management of a patient with a severe headache and high blood pressure?	- Assess the patient's vital signs, including blood pressure, heart rate, respiratory rate, and oxygen saturation. - Conduct a detailed history taking focusing on the onset, duration, and characteristics of the headache, as well as any associated symptoms. - Perform a thorough neurological examination to rule out any neurological deficits. - Administer antihypertensive medication as per the patie…						• Call for emergency medical assistance immediately • Monitor the patient's blood pressure and neurological status • Administer oxygen if the patient is hypoxic • Administer analgesics for pain relief • Administer anti-hypertensive medication to lower blood pressure • Perform a thorough physical examination to identify any underlying causes of the headache and high blood pressure • Consider imagi…
What is the approach to a patient who has fainted?	1. Ensure Patient Safety: Immediately move the patient to a safe location, preferably lying down with legs elevated to promote blood flow to the brain. 2. Vital Signs: Check the patient's vital signs, including blood pressure, heart rate, respiratory rate, and temperature. 3. ABCs: Assess the patient's airway, breathing, and circulation to ensure they are stable. 4. Medical History: Gather inform…						Approach to a patient who has fainted: - Assess the patient's airway, breathing, and circulation (ABCs) - Check for responsiveness and call for help if needed - Place the patient in a supine position with legs elevated above the level of the heart - Loosen any tight clothing around the neck or waist - Check for any signs of injury or trauma - Check the patient's vital signs, including heart rate,…
How would you manage a patient with a suspected pulmonary embolism?	1. Stabilize the patient: Ensure that the patient's airway, breathing, and circulation (ABCs) are stable. Administer oxygen if needed. 2. Initiate diagnostic tests: Order a D-dimer test, a blood test that can rule out a clot. If the D-dimer test is positive, further testing is needed. 3. Imaging: Order a computed tomography pulmonary angiography (CTPA) or a ventilation-perfusion (V/Q) scan to con…						• Assess the patient's airway, breathing, and circulation (ABCs) • Administer supplemental oxygen as needed to maintain oxygen saturation >90% • Obtain a detailed medical history and perform a physical exam • Order a D-dimer blood test to assess for the presence of blood clots • Order a chest X-ray to rule out other causes of chest pain and shortness of breath • Order a computed tomography (CT) p…
What steps would you take in treating a patient with a deep vein thrombosis?	1. Evaluate Patient: Confirm the diagnosis of deep vein thrombosis (DVT) through physical examination and medical history. 2. Diagnostic Testing: Order a Doppler ultrasound test to detect the clot and its location. Blood tests may also be necessary to check for clotting factors. 3. Anticoagulant Therapy: Start the patient on anticoagulant (blood thinning) medication such as Heparin or Warfarin to…						• Confirm the diagnosis of deep vein thrombosis (DVT) through medical history and imaging tests. • Administer anticoagulant medication to prevent the clot from getting larger and reduce the risk of pulmonary embolism. • Prescribe pain medication to alleviate discomfort. • Apply compression stockings to improve blood flow and reduce swelling. • Instruct the patient to elevate the affected leg to r…
How would you manage a patient with a severe head injury?	• Ensure patient's immediate safety: Clear the area of any potential hazards and make sure the patient is safe from further injury. • Call for Emergency Medical Services: Dial your local emergency number immediately to get professional medical help on the way. • Stabilize the patient: Keep the patient as still as possible to prevent further injury. If possible, stabilize the head and neck to prev…						• Call for emergency medical services immediately • Assess and stabilize the patient's airway, breathing, and circulation • Monitor vital signs and level of consciousness • Administer oxygen to maintain adequate oxygen saturation • Immobilize the patient's neck and spine to prevent further injury • Control any bleeding or swelling • Administer medications to manage pain and reduce swelling, such …
What is the approach to a patient presenting with acute chest pain?	• Begin with a rapid initial assessment, including vital signs and general appearance. • Immediately initiate cardiac monitoring to identify any potential arrhythmias or ischemic changes on ECG. • Obtain a detailed history focusing on the onset, location, duration, character, associated symptoms, and any precipitating or relieving factors of the chest pain. • Perform a thorough physical examinati…						• First, assess the patient's vital signs and level of consciousness. • Obtain a detailed medical history, including the duration and location of the chest pain, any associated symptoms, and any relevant medical history or risk factors. • Perform a physical examination, including a thorough cardiovascular and respiratory exam. • Consider ordering an electrocardiogram (ECG) to evaluate for signs o…
How would you handle a patient who is in cardiac arrest?	1. Call for Help: Alert medical professionals immediately or call 911, depending on the setting. 2. Start CPR: Begin chest compressions and rescue breaths immediately. Follow the standard ratio of 30 compressions to 2 breaths. 3. Use AED: If an automated external defibrillator (AED) is available, use it as soon as possible. Follow the voice prompts. 4. Administer Medication: If trained, administe…						• Call for help and activate the emergency response system • Check for responsiveness and breathing • Begin chest compressions if there is no response or breathing • Use an automated external defibrillator (AED) if available and follow the prompts • Administer oxygen if available • Establish intravenous (IV) access • Administer epinephrine and other medications as directed by the Advanced Cardiac…
How would you manage a patient with bradycardia ?	• Assess the patient's vital signs and symptoms: Check blood pressure, heart rate, oxygen saturation, and respiratory rate. Look for symptoms like dizziness, fatigue, shortness of breath, chest pain, or fainting. • Obtain an ECG: This will help confirm the diagnosis of bradycardia and identify the type of bradycardia (sinus bradycardia, heart block, etc.). • Establish IV access: This will be usef…						• Assess the patient's airway, breathing, and circulation (ABCs) • Check the patient's blood pressure, oxygen saturation, and electrocardiogram (ECG) • Identify the underlying cause of the bradycardia (e.g. medication, hypothyroidism, heart disease) • If the patient is symptomatic (e.g. dizziness, confusion, shortness of breath), consider atropine administration • If the patient is not responding…
How would you manage a patient with tachycardia ?	• Stabilize the patient: Ensure the patient's airway is open, breathing is unobstructed, and circulation is adequate. Start oxygen therapy if needed. • Monitor vital signs: Continuously monitor the patient's heart rate, blood pressure, respiratory rate, and oxygen saturation. • ECG: Obtain a 12-lead electrocardiogram (ECG) to identify the type of tachycardia and any underlying cardiac abnormaliti…						• Assess the patient's airway, breathing, and circulation (ABCs) and provide any necessary interventions to stabilize the patient's condition. • Obtain a comprehensive medical history, including any medications the patient is taking, allergies, and any previous medical conditions. • Perform a physical examination to assess the patient's vital signs, including heart rate, blood pressure, and oxyge…
How would you manage a patient who presents with sudden vision loss?	• Immediately stabilize the patient and assess vital signs. • Take a detailed history, including onset and duration of vision loss, associated symptoms, medical history, and medications. • Perform a thorough eye examination, including visual acuity, pupillary light reflex, eye movement and alignment, and intraocular pressure measurement. • Conduct a fundoscopic examination to check for abnormalit…						• Perform a rapid assessment of the patient's vital signs and general condition • Take a detailed history of the patient's symptoms, including the onset, duration, and any associated symptoms • Conduct a thorough eye examination, including visual acuity, pupillary responses, and fundoscopy • Consider urgent referral to an ophthalmologist or emergency department • Administer emergency treatment if…
What is the initial management for a suspected spinal cord injury?	- Ensure scene safety: Before approaching the patient, make sure the environment is safe. - Immediate activation of emergency medical services (EMS): Call for professional medical support as soon as possible. - Primary survey and immediate life-saving interventions: Check the patient's airway, breathing, and circulation (ABC). If necessary, initiate CPR. - Spinal immobilization: Minimize movement…						• Call for emergency medical assistance immediately. • Maintain the person's head and neck in a neutral position. • Immobilize the person's head and neck using a cervical collar, sandbags, or a backboard. • Avoid moving the person unless it is necessary to avoid further injury. • Administer oxygen if the person is having difficulty breathing. • Monitor the person's vital signs, including blood pr…
How should you approach a patient presenting with status epilepticus?	• Ensure immediate safety: Clear the area around the patient to prevent injury during seizures. • Call for help: Notify a physician or advanced healthcare provider immediately. • Monitor vitals: Check the patient's vital signs including heart rate, blood pressure, oxygen saturation, and respiratory rate. • Establish airway: Ensure the patient's airway is open and they are breathing effectively. C…						Approach to a patient presenting with status epilepticus: - Call for emergency medical services immediately. - Ensure patient's safety by placing them in a safe position. - Administer oxygen if available. - Check vital signs and provide supportive care as needed. - Administer benzodiazepines (e.g. lorazepam, diazepam) as first-line treatment. - If seizures continue, administer second-line antiepi…
What is the immediate treatment for a patient with a tension pneumothorax?	- Immediate needle decompression: This is done by inserting a large bore needle into the second intercostal space at the midclavicular line on the affected side. - Administer oxygen: High-flow oxygen should be given to the patient to help reduce hypoxia. - Preparation for chest tube thoracostomy: The definitive treatment for tension pneumothorax is the placement of a chest tube. This allows the t…						• Call for emergency medical assistance immediately. • Administer oxygen to the patient via a non-rebreather mask. • Insert a large-bore needle or catheter into the affected side of the chest to release the trapped air. • If the patient is in shock, initiate fluid resuscitation. • Consider endotracheal intubation and mechanical ventilation if the patient is in respiratory distress. • Transfer the…
How would you assess and manage a patient presenting with a severe migraine?	Assessing a patient with a severe migraine: - Obtain a detailed history: Ask about the onset, duration, frequency, and characteristics of the headache. Also, inquire about associated symptoms like nausea, vomiting, photophobia, or phonophobia. - Review past medical history: Check for any history of migraines or other headaches, any medications taken, any history of head trauma, or any familial hi…						Assessing and managing a patient presenting with a severe migraine includes the following steps: Assessment: - Obtain a detailed history of the patient's symptoms, including the onset, duration, frequency, and severity of the headache. - Assess for any associated symptoms such as nausea, vomiting, photophobia, phonophobia, or aura. - Conduct a physical examination to rule out any underlying medic…
How would you handle a patient with a suspected snake bite?	1. Ensure Safety: Move the patient away from the snake to prevent further bites. 2. Keep Patient Calm: Reassure the patient and keep them calm, as increased heart rate can spread the venom faster. 3. Call for Help: Immediately call for emergency medical assistance. 4. Position Correctly: Position the patient so that the bite is at or below the level of the heart to slow the spread of venom. 5. Ex…						• Call for emergency medical services immediately. • Keep the patient calm and still, as movement can cause the venom to spread more quickly. • Remove any tight clothing or jewelry that may constrict the affected area. • Keep the affected limb at or below the level of the heart to slow the spread of venom. • Do not attempt to suck out the venom or cut the wound. • Do not apply ice or a tourniquet…
How would you manage a patient presenting with signs of hypothermia?	- Ensure the patient's immediate safety: Remove the patient from the cold environment if possible. - Initiate vital signs monitoring: Monitor heart rate, blood pressure, respiratory rate, and temperature frequently. - Begin passive rewarming: Cover the patient with warm blankets, provide warm fluids if conscious and able to swallow. - Start active rewarming if necessary: This includes warmed IV f…						• First, assess the patient's vital signs and level of consciousness. • Remove any wet clothing and cover the patient with warm blankets or clothing. • Provide warm, non-alcoholic beverages if the patient is alert and able to swallow. • Apply heat packs to the patient's groin, armpits, and neck to help warm the body's core. • If the patient's temperature is below 95°F (35°C), consider administeri…
What steps would you take in managing a patient presenting with a drug withdrawal syndrome?	1. Assess the Patient: Evaluate the patient's vital signs, mental status, and physical condition. Look for signs of withdrawal such as tremors, sweating, agitation, and hallucinations. 2. Obtain a Detailed History: Ask about the type of drug used, the frequency and duration of use, the last time the drug was taken, and any previous withdrawal attempts. 3. Perform a Physical Examination: Check for…						• Obtain a detailed history of the patient's drug use and withdrawal symptoms • Assess the patient's vital signs and level of consciousness • Administer benzodiazepines or other medications to manage symptoms such as anxiety, tremors, and seizures • Consider hospital admission for severe cases or patients at risk for complications • Monitor the patient closely for signs of dehydration, electrolyt…
How would you manage a patient presenting with acute vertigo ?	1. Assess Patient: Begin by conducting a thorough assessment of the patient's condition including vital signs and neurological status. 2. History Taking: Gather a detailed medical history from the patient including onset of symptoms, any associated symptoms like nausea, vomiting, hearing loss, tinnitus, or imbalance. 3. Physical Examination: Perform a physical examination focusing on neurological…						• Conduct a thorough history and physical examination to determine the cause of the vertigo. • Assess the patient's vital signs and neurological status, including gait and balance. • Evaluate the patient's medication history, as certain medications can cause vertigo. • Perform a Dix-Hallpike maneuver to assess for benign paroxysmal positional vertigo (BPPV). • Order imaging studies, such as a CT …
What is the approach to a patient presenting with acute flank pain and hematuria, suspected of renal colic?	1. Initial Assessment: Evaluate vital signs and assess the patient's general appearance. 2. History Taking: Get a detailed history of the patient's symptoms, including the onset, duration, and nature of the pain. Ask about any previous similar episodes, family history of kidney stones, and any associated symptoms such as fever, nausea, or vomiting. 3. Physical Examination: Perform a thorough phys…						• Obtain a thorough history and physical examination • Order laboratory tests, including complete blood count, electrolytes, creatinine, and urinalysis • Administer analgesics for pain relief • Obtain imaging studies, such as non-contrast CT scan of the abdomen and pelvis or ultrasound • Consider urology consultation for further management and treatment • Provide patient education on pain managem…
What is the protocol for a patient with a suspected ectopic pregnancy?	- Assess patient's vital signs: Check for signs of shock such as low blood pressure, increased heart rate, and altered mental status. These can indicate internal bleeding. - Obtain a detailed medical history: Ask about last menstrual period, possibility of pregnancy, sexual history, contraceptive use, previous ectopic pregnancies or pelvic surgeries, and symptoms such as abdominal pain, vaginal b…						• Obtain a thorough medical history and perform a physical examination. • Perform a pregnancy test to confirm pregnancy. • Conduct a pelvic ultrasound to confirm the location of the pregnancy. • Check for signs of shock or intra-abdominal bleeding. • Consult with a gynecologist or obstetrician for further management. • Administer pain relief medication as needed. • Consider surgical intervention …
What is the approach for a patient who has ingested a corrosive substance?	1. Ensure immediate safety: Protect yourself and others from potential exposure to the corrosive substance. 2. Assess the patient: Quickly assess the patient's airway, breathing, and circulation (ABCs). Look for signs of respiratory distress, which might indicate injury to the airway. 3. Call Poison Control: Contact your local poison control center immediately for specific advice on the ingested …						Approach for a patient who has ingested a corrosive substance: - Call for emergency medical assistance immediately - Do not induce vomiting or give anything orally - Remove any contaminated clothing or jewelry - Rinse the mouth with water if the patient is conscious and able to swallow - Assess the airway, breathing, and circulation of the patient - Provide supportive care, including oxygen, intr…
How would you manage a patient presenting with signs of acute glaucoma?	- Immediately consult with an ophthalmologist: Acute glaucoma is a medical emergency requiring immediate intervention to prevent permanent vision loss. - Administer first-line medications: These typically include a topical beta-blocker (e.g., timolol), an alpha agonist (e.g., apraclonidine), and a prostaglandin analog (e.g., latanoprost). These medications help to decrease intraocular pressure. -…						Perform a thorough eye examination to assess intraocular pressure, visual acuity, and pupillary response. Administer topical ocular hypotensive medications, such as beta-blockers, prostaglandin analogs, or carbonic anhydrase inhibitors, to lower intraocular pressure. Initiate systemic therapy with oral or intravenous carbonic anhydrase inhibitors or osmotic agents (e.g., mannitol) to further redu…
How would you handle a patient with a potential foreign body ingestion?	1. Assess the Patient: Begin with a thorough assessment of the patient's condition. This includes asking about the circumstances of the ingestion, the type of object swallowed, when it happened, and any symptoms the patient is experiencing. 2. Evaluate Vital Signs: Check the patient's vital signs such as pulse, blood pressure, respiratory rate, and oxygen saturation. 3. Physical Examination: Cond…						• Quickly assess the patient's airway, breathing, and circulation. • Obtain a detailed history of the ingestion, including the type of foreign body, size, and time of ingestion. • Perform a physical examination, including an abdominal exam and a thorough oral exam. • Consider obtaining imaging studies, such as X-rays or CT scans, to locate the foreign body. • If the foreign body is in the esophag…
How should you approach a patient with severe dehydration?	- Quickly assess the patient's vital signs including heart rate, blood pressure, respiratory rate, temperature, and oxygen saturation. - Look for signs of severe dehydration such as dry mucous membranes, sunken eyes, decreased skin turgor, rapid breathing, and altered mental status. - Initiate intravenous (IV) access immediately for fluid resuscitation. Use isotonic solutions like normal saline o…						Approaching a patient with severe dehydration requires a systematic and efficient approach to ensure appropriate management. Here are some steps to follow: - Assess the patient's vital signs, including blood pressure, heart rate, respiratory rate, and temperature. - Obtain a thorough history, including the duration of symptoms, the amount and frequency of fluid intake, any recent illnesses, and a…
How should you manage a patient presenting with an acute gout attack?	- Evaluate the patient's pain level and affected joint(s). - Administer a nonsteroidal anti-inflammatory drug (NSAID), such as ibuprofen or naproxen, to reduce inflammation and pain. - If NSAIDs are contraindicated, consider colchicine or corticosteroids. - Advise the patient to rest and elevate the affected joint(s). - Encourage hydration, but advise against alcohol and foods high in purines, wh…						• Confirm the diagnosis of acute gout attack through medical history, physical examination, and joint aspiration for uric acid crystals. • Provide analgesia for pain relief, such as nonsteroidal anti-inflammatory drugs (NSAIDs), colchicine, or corticosteroids. • Advise the patient to rest and elevate the affected joint to reduce inflammation. • Encourage the patient to increase fluid intake and a…
How would you approach a patient presenting with acute delirium?	1. Immediate Assessment: First, assess the patient's vital signs including blood pressure, heart rate, respiratory rate, and temperature to ensure patient stability. 2. Safety Measures: Implement safety precautions to protect the patient from harm such as bed rails, close supervision, and possibly restraints if necessary. 3. Detailed History: Obtain a detailed history from the patient if possible…						• Quickly assess the patient's level of consciousness and vital signs • Obtain a thorough medical history from the patient and any available family members or caregivers • Perform a physical exam to identify any signs of infection, trauma, or other underlying medical conditions • Order laboratory tests, including blood tests and imaging studies, to help identify the cause of the delirium • Admini…
What is the management for a patient presenting with a suspected Bell's palsy?	- Immediate referral to a neurologist for confirmation of diagnosis and rule out other conditions like stroke or brain tumor. - Steroid therapy: Prednisolone 60-80 mg orally daily for a week, then tapering over a week. This should be started within 72 hours of symptom onset. - Antiviral therapy: Acyclovir or valacyclovir may be added to steroid therapy if the patient presented within 72 hours of …						• Confirm diagnosis by physical examination and ruling out other causes of facial paralysis. • Consider referral to a neurologist or otolaryngologist for further evaluation. • Prescribe oral corticosteroids (e.g. prednisone) within 72 hours of onset to reduce inflammation and improve outcomes. • Consider antiviral therapy (e.g. acyclovir) in patients with severe symptoms or those presenting withi…
How would you manage a patient presenting with acute lower back pain?	1. Assess the Patient: Begin with a thorough history and physical examination. Ask about the nature of the pain, its duration, severity, location, and any associated symptoms like fever, weight loss, or neurological symptoms. 2. Evaluate Risk Factors: Identify any risk factors for serious conditions such as age over 50, history of cancer, recent infection, history of trauma, or use of corticoster…						• Assess the patient's pain level and vital signs • Obtain a thorough medical history and perform a physical exam • Consider ordering imaging studies such as X-rays or an MRI • Administer pain medication as needed • Recommend rest and avoidance of activities that exacerbate the pain • Apply heat or ice to the affected area • Consider referral to physical therapy or chiropractic care • Follow up w…
How to manage a patient presenting with a bite wound (animal or human)?	1. Assess the Patient: Evaluate the patient's overall condition and the severity of the bite. Check for signs of shock or distress. 2. Protect Yourself: Use personal protective equipment (PPE) to prevent transmission of infection. 3. Clean the Wound: Gently clean the wound with warm water and mild soap to remove any debris or bacteria. 4. Stop the Bleeding: Apply pressure to the wound with a clea…						• Assess the severity of the wound and the patient's overall condition • Control any bleeding by applying direct pressure • Clean the wound thoroughly with soap and water • Irrigate the wound with sterile saline solution • Determine the risk of infection and consider prophylactic antibiotics • Consider tetanus prophylaxis if the patient is not up-to-date • Identify the type of animal or human inv…
What is the approach to a patient presenting with symptoms of carbon monoxide poisoning?	• Ensure patient safety: Move patient away from the suspected source of carbon monoxide to a well-ventilated area or outdoors if possible. • Call for emergency assistance: If the patient is unconscious, having difficulty breathing, or showing severe symptoms, call for immediate medical assistance. • Check vital signs: Assess the patient's heart rate, blood pressure, respiratory rate, temperature,…						• Quickly remove the patient from the source of carbon monoxide exposure • Administer high-flow oxygen via non-rebreather mask • Obtain a thorough medical history and physical exam • Monitor vital signs and oxygen saturation continuously • Obtain a carboxyhemoglobin level to confirm diagnosis • Consider electrocardiogram and blood tests to evaluate for cardiac and metabolic complications • Transf…
How should you manage a patient presenting with acute dysuria and pyuria?	1. Take a detailed medical history: Ask about the onset, duration, and severity of symptoms. Inquire about any associated symptoms such as fever, chills, back pain, or vaginal discharge. 2. Physical examination: Check for any signs of infection such as fever, lower abdominal tenderness, or costovertebral angle tenderness. 3. Urinalysis: This is an important diagnostic test for urinary tract infec…						• Obtain a detailed history of the patient's symptoms and medical history. • Perform a physical exam to assess for any signs of infection, such as fever or tenderness in the lower abdomen. • Collect a urine sample for analysis and culture. • Initiate empiric antibiotic therapy while awaiting culture results. • Encourage increased fluid intake to help flush out the urinary tract. • Provide pain re…
How would you handle a patient with a suspected toxic shock syndrome?	• Immediately isolate the patient to prevent potential spread of infection. • Start with a detailed medical history and physical examination to identify signs and symptoms such as fever, rash, low blood pressure, and organ dysfunction. • Initiate supportive care, including intravenous fluids to maintain blood pressure and prevent dehydration. • Begin empirical antibiotic therapy, commonly with a …						• Call for emergency medical services immediately. • Assess the patient's vital signs and level of consciousness. • Administer oxygen and provide supportive care as needed. • Gather information about the patient's medical history, recent illnesses, and use of tampons or other menstrual products. • Remove any tampons or menstrual products if still present. • Administer intravenous fluids to mainta…
How would you manage a patient who presents to the ER with sudden onset of severe headache, suspected of having a subarachnoid hemorrhage?	1. Stabilize the patient: Ensure that the patient's airway, breathing, and circulation are stable. 2. Immediate assessment: Perform a quick neurological assessment, including Glasgow Coma Scale (GCS), pupil size and reaction, and any signs of lateralizing deficits. 3. Pain Management: Administer analgesics to manage severe headache. Opioids such as morphine may be used. 4. Blood pressure control:…						• Quickly assess the patient's airway, breathing, and circulation (ABCs) and initiate resuscitation if necessary. • Administer supplemental oxygen to maintain oxygen saturation above 94%. • Obtain a detailed history of the headache, including onset, duration, intensity, location, and associated symptoms. • Perform a thorough neurological examination to assess for any focal deficits. • Order a non…
What is the initial management for a patient with acute upper gastrointestinal bleeding?	- Stabilize the patient: Ensure airway, breathing, and circulation (ABCs) are stable. Start resuscitation if needed. - Intravenous access: Establish at least two large-bore IV lines for fluid and blood product administration. - Fluid resuscitation: Administer intravenous fluids to maintain blood pressure and organ perfusion. Crystalloids like normal saline can be used initially. - Blood transfusi…						• Ensure patient is stable and obtain vital signs • Start intravenous access • Administer supplemental oxygen if needed • Obtain blood samples for complete blood count, coagulation studies, and cross-matching • Consider transfusion if hemoglobin is less than 7-8 g/dL • Administer intravenous proton pump inhibitors • Consider endoscopy within 24 hours to determine the source of bleeding and for po…
What is the initial management for a patient with fresh blood in stools	- Ensure patient's stability: Check vital signs including heart rate, blood pressure, respiratory rate, and oxygen saturation levels. - Establish IV access: Initiate intravenous access for fluid resuscitation and potential medication administration. - Blood tests: Order complete blood count (CBC) to check for anemia and coagulation studies to assess bleeding risk. - Crossmatch blood: In case of s…						• Assess the patient's vital signs and level of consciousness • Obtain a detailed history of the patient's symptoms, including the onset, duration, and frequency of the bleeding • Perform a physical examination, with specific attention to the abdomen and rectum • Conduct laboratory tests, including CBC, coagulation profile, and electrolyte levels • Consider imaging studies, such as abdominal ultr…
How should you approach a patient presenting with signs of a diabetic ketoacidosis (DKA)?	1. Initial Assessment: Evaluate the patient's vital signs including heart rate, blood pressure, respiratory rate, and temperature. Check for signs of dehydration such as dry mouth, increased thirst, and decreased urine output. 2. History Taking: Ask the patient about their medical history, specifically about their diabetes management, medication adherence, recent illnesses, or changes in diet or …						When approaching a patient presenting with signs of diabetic ketoacidosis (DKA), you should: - Quickly assess the patient's airway, breathing, and circulation (ABCs) to ensure they are stable. - Obtain a thorough medical history, including when the patient was diagnosed with diabetes, their current treatment regimen, and any recent illnesses or changes in medication. - Perform a physical exam to …
What is the immediate treatment for a patient with a hypertensive emergency?	- Ensure the patient is in a calm and comfortable environment to reduce anxiety and stress. - Immediately monitor vital signs, especially blood pressure and heart rate. - Administer intravenous (IV) antihypertensive medications to rapidly lower blood pressure. These may include nitroglycerin, labetalol, nicardipine, or sodium nitroprusside. - Aim to reduce the systolic blood pressure by no more t…						• Administer oxygen to maintain oxygen saturation above 90% • Provide continuous cardiac monitoring • Insert an IV line and obtain blood samples for laboratory tests • Administer IV antihypertensive medications, such as nitroprusside, labetalol, or nicardipine, to lower blood pressure by 25% within the first hour • Monitor blood pressure frequently and adjust medication doses as needed • Treat an…
How would you manage a patient with a hyperosmolar hyperglycemic state (HHS)?	1. Immediate Stabilization: Ensure the patient's airway is clear, breathing is normal, and circulation is stable. Assess for signs of shock or other life-threatening conditions. 2. Fluid Resuscitation: Begin with normal saline to correct dehydration and circulation. 3. Insulin Therapy: Start an insulin drip after initial fluid resuscitation to lower blood glucose levels. 4. Electrolyte Management…						- Assess and stabilize the patient's airway, breathing, and circulation - Administer intravenous fluids to correct dehydration and electrolyte imbalances - Administer insulin therapy to lower blood glucose levels gradually - Monitor blood glucose, electrolyte levels, and vital signs regularly - Treat any underlying medical conditions that may have contributed to the development of HHS - Monitor f…
What is the initial management for a patient presenting with a sickle cell crisis?	- Assess the patient's vital signs: Monitor heart rate, blood pressure, respiratory rate, and oxygen saturation. - Administer oxygen: If the patient's oxygen saturation is low, provide supplemental oxygen to maintain SpO2 above 94%. - Pain management: Administer analgesics such as morphine or hydromorphone for severe pain. Nonsteroidal anti-inflammatory drugs (NSAIDs) can be used for moderate pai…						The initial management for a patient presenting with a sickle cell crisis includes: - Assessment of airway, breathing, and circulation - Administration of supplemental oxygen - Intravenous hydration with normal saline - Pain management with analgesics, such as opioids - Bed rest and avoidance of excessive movement - Correction of any electrolyte imbalances - Antibiotic therapy if there is evidenc…
How should you approach a patient presenting with jaundice and suspected acute hepatitis?	- Begin with a thorough patient history: Ask about recent travel, alcohol use, sexual activity, drug use (particularly intravenous), and any history of blood transfusions or liver disease. Also inquire about any family history of liver disease. - Conduct a physical examination: Look for signs of jaundice (yellowing of the skin and eyes), hepatomegaly (enlarged liver), ascites (fluid in the abdome…						Approach to a patient presenting with jaundice and suspected acute hepatitis: - Obtain a thorough medical history, including recent travel, exposure to blood or body fluids, drug use, and sexual history. - Perform a physical examination, including assessing for signs of dehydration, hepatomegaly, and jaundice. - Obtain blood work, including liver function tests (LFTs), complete blood count (CBC),…
What is the initial management for a patient with acute on chronic renal failure?	• Stabilize the patient: Ensure the patient's airway, breathing, and circulation are stable. Address any immediate life-threatening conditions. • Identify and treat underlying cause: Determine the cause of the acute kidney injury, which could be pre-renal, renal, or post-renal. Address the cause appropriately, which may involve discontinuing nephrotoxic medications, treating infections, or reliev…						• Assess and stabilize the patient's airway, breathing, and circulation • Obtain a thorough medical history and review of medications • Perform a physical exam, including vital signs, fluid status, and signs of volume overload • Order laboratory tests, including serum electrolytes, creatinine, blood urea nitrogen, and urine output • Initiate appropriate fluid and electrolyte management, including…
How should you manage a patient presenting with severe anemia?	• Stabilize the patient: Start with ABC (Airway, Breathing, Circulation) to ensure patient's vital signs are stable. • Administer Oxygen: If the patient is showing signs of hypoxia or shortness of breath, provide supplemental oxygen. • Intravenous Access: Establish IV access for fluid administration, medication, and potential blood transfusion. • Blood Tests: Order complete blood count (CBC), ret…						• Assess the patient's airway, breathing, and circulation (ABCs) • Provide oxygen therapy if necessary • Administer intravenous fluids to maintain blood pressure • Obtain blood samples for complete blood count (CBC), reticulocyte count, peripheral blood smear, and iron studies • Consider transfusion of packed red blood cells if the patient is hemodynamically unstable or has symptoms of severe ane…
How would you approach a patient presenting with new onset of atrial fibrillation with rapid ventricular response?	1. Assess the Patient: Check vital signs, including heart rate, blood pressure, oxygen saturation, and respiratory rate. Evaluate the patient's symptoms like chest pain, shortness of breath, dizziness, or fainting. 2. Obtain Medical History: Gather information about any underlying conditions such as heart disease, hypertension, diabetes, or thyroid disorders. Also, inquire about lifestyle factors…						• Quickly assess the patient's airway, breathing, and circulation (ABCs) • Obtain a detailed medical history and perform a physical exam • Obtain a 12-lead electrocardiogram (ECG) to confirm the diagnosis • Administer oxygen if the patient is hypoxic • Administer intravenous fluids if the patient is hypotensive • Administer medications to control the heart rate and rhythm, such as beta-blockers, …
What is the initial management for a patient presenting with acute chest pain and diagnosed with pericarditis?	- Assess the patient's vital signs: blood pressure, heart rate, respiratory rate, and oxygen saturation. - Administer oxygen therapy to maintain oxygen saturation above 94%. - Provide pain relief with non-steroidal anti-inflammatory drugs (NSAIDs) such as ibuprofen or aspirin. - If NSAIDs are contraindicated, consider using colchicine as an alternative for pain management and inflammation reducti…						• Administer aspirin or nonsteroidal anti-inflammatory drugs (NSAIDs) for pain relief and to reduce inflammation. • Evaluate the patient for other signs of cardiac involvement, such as ST-segment elevation, and consider electrocardiogram (ECG) and cardiac enzyme testing. • Provide supportive care, such as oxygen therapy and intravenous (IV) fluids, as needed. • Consider hospital admission for pat…
How should you approach a patient presenting with a severe COPD exacerbation?	- First, immediately assess the patient's vital signs, including heart rate, blood pressure, respiratory rate, oxygen saturation, and temperature. - Check the patient's level of consciousness and ability to speak. - Provide supplemental oxygen to maintain oxygen saturation over 90%. - Administer short-acting bronchodilators such as albuterol and ipratropium bromide to relieve airway constriction.…						• Quickly assess the patient's airway, breathing, and circulation (ABCs) • Administer supplemental oxygen as needed to maintain oxygen saturation above 90% • Obtain a detailed medical history, including current medications, allergies, and previous COPD exacerbations • Perform a physical examination, including lung sounds, heart rate, blood pressure, and oxygen saturation • Order a chest x-ray to …
What is the immediate treatment for a patient with acute decompensated heart failure?	- Stabilize the patient: Ensure adequate airway, breathing, and circulation. Administer supplemental oxygen if necessary. - Diuretics: Administer loop diuretics such as furosemide to reduce fluid overload. - Vasodilators: Use medications like nitroglycerin to decrease preload and afterload, reducing the heart's workload. - Morphine: Can be used to manage severe pain, anxiety, and aid in vasodilat…						• Administer supplemental oxygen to maintain oxygen saturation above 90% • Administer diuretics such as furosemide to reduce fluid overload • Administer vasodilators such as nitroglycerin to reduce afterload and improve cardiac output • Administer positive inotropic agents such as dobutamine to improve cardiac contractility • Administer morphine for pain relief and to reduce anxiety and preload •…
How would you manage a patient presenting with acute adrenal insufficiency?	- Stabilize the patient: Ensure the airway is clear, breathing is adequate, and circulation is stable. Monitor vital signs continuously. - Intravenous access: Establish IV access for fluid and medication administration. - Fluid resuscitation: Administer normal saline or 5% dextrose in normal saline for volume repletion. - Steroid replacement: Administer hydrocortisone intravenously. The initial d…						• Call for emergency medical services (EMS) immediately • Administer high-flow oxygen • Obtain intravenous (IV) access • Administer IV fluids to stabilize blood pressure • Administer hydrocortisone 100 mg IV bolus, followed by continuous infusion of 10 mg/hour • Check blood glucose levels and administer IV dextrose if needed • Monitor vital signs and fluid balance closely • Consider additional te…
How should you manage a patient presenting with symptoms of thyroid storm?	- Stabilize the patient: Ensure the patient's airway, breathing, and circulation are stable. Administer oxygen if required and monitor vital signs continuously. - Reduce thyroid hormone synthesis and release: Administer antithyroid drugs such as propylthiouracil (PTU) or methimazole to inhibit thyroid hormone synthesis. PTU also inhibits peripheral conversion of T4 to T3. - Block effects of thyro…						• Call for immediate medical attention and activate emergency response system • Provide supportive care to the patient, including oxygen therapy, fluid resuscitation, and electrolyte replacement • Administer beta-blockers (such as propranolol) to control heart rate and reduce peripheral conversion of T4 to T3 • Administer antithyroid drugs (such as propylthiouracil or methimazole) to inhibit thyr…
What is the initial management for a patient presenting with acute mesenteric ischemia?	- Stabilize the patient: Ensure airway, breathing, and circulation (ABCs) are stable. Administer oxygen if needed. - Start Intravenous (IV) access: Establish large-bore intravenous access for fluid resuscitation. - Administer fluids: Begin aggressive fluid resuscitation with isotonic crystalloid solution to maintain blood pressure and perfusion. - Pain management: Administer analgesics for pain r…						• Rapid assessment and stabilization of the patient's condition • Intravenous fluids and electrolyte replacement • Pain management • Broad-spectrum antibiotics • Urgent surgical consultation for possible laparotomy • Angiography or computed tomography angiography to confirm the diagnosis and assess the extent of ischemia • Thrombolytic therapy or surgical intervention to restore blood flow if app…
How should you approach a patient with a severe asthma exacerbation?	• Begin by assessing the patient's vital signs including heart rate, blood pressure, respiratory rate, and oxygen saturation. • Initiate immediate oxygen therapy to maintain oxygen saturation above 94%. • Administer rapid-acting bronchodilators, such as albuterol, to help open up the airways. • Administer systemic corticosteroids, like prednisone or methylprednisolone, to reduce inflammation in t…						To approach a patient with a severe asthma exacerbation, you should: - Quickly assess the patient's airway, breathing, and circulation (ABCs) - Administer high-flow oxygen via a non-rebreather mask - Administer nebulized short-acting beta-agonists (SABAs) such as albuterol - Consider adding ipratropium bromide to the nebulizer treatment - Administer systemic corticosteroids such as prednisone or …
What is the initial management for a patient presenting with a severe exacerbation of inflammatory bowel disease (IBD)?	- Stabilize the patient: Check vital signs, ensure patient is stable and manage any immediate life-threatening conditions. - Pain management: Administer appropriate pain relief medication as required. - Fluid resuscitation: Administer intravenous fluids to correct dehydration often seen in severe IBD exacerbations. - Nutrition: Evaluate nutritional status and consider parenteral nutrition if nece…						• Assess the patient's airway, breathing, and circulation (ABCs) • Administer supplemental oxygen as needed • Obtain intravenous access • Draw blood for laboratory tests, including CBC, electrolyte panel, liver function tests, and inflammatory markers • Administer intravenous fluids and electrolytes to correct any imbalances • Administer pain control medications as needed • Administer corticoster…
How would you approach a patient presenting with new-onset seizures and a history of brain cancer?	1. Ensure Patient Safety: Clear the area around the patient to prevent injury. If a seizure is ongoing, turn the patient to their side to avoid aspiration. 2. Immediate Medical Attention: Call for immediate medical assistance. Monitor vital signs such as heart rate, blood pressure, respiratory rate, and oxygen levels during and after the seizure. 3. Medical History: Review the patient's medical h…						• Assess the patient's airway, breathing, and circulation (ABCs) and provide appropriate interventions if necessary. • Obtain a thorough history of the patient, including the onset of symptoms, duration, and any triggers. • Conduct a physical examination to assess the patient's neurological status, including level of consciousness, motor function, and sensory function. • Order imaging studies, su…
What is the immediate treatment for a patient presenting with severe hyponatremia?	- Stabilize the patient: Monitor vital signs, ensure airway, breathing, and circulation are stable. - Check for symptoms of severe hyponatremia such as nausea, headache, confusion, seizures or coma. - Administer intravenous (IV) hypertonic saline (3% NaCl) slowly to raise sodium levels. - Monitor sodium levels frequently (every 2 to 4 hours) to avoid overcorrection. - Treat underlying cause: This…						• Administer hypertonic saline solution • Monitor serum sodium levels every 2-4 hours • Correct underlying cause (e.g. diuretic use, adrenal insufficiency, etc.) • Avoid rapid correction of serum sodium levels to prevent central pontine myelinolysis • Consider consultation with a nephrologist or endocrinologist for further management
How would you manage a patient presenting with acute pancreatitis?	- Initial assessment: Evaluate the patient's vital signs and overall physical condition. - Pain management: Administer analgesics as necessary. Typically, opioids like morphine are used to manage severe abdominal pain associated with acute pancreatitis. - IV fluids: Administer intravenous fluids to prevent dehydration, which is common in pancreatitis due to vomiting and lack of oral intake. - Nut…						• First, assess the patient's vital signs, including blood pressure, heart rate, respiratory rate, and oxygen saturation. • Administer IV fluids to maintain hydration and correct any electrolyte imbalances. • Provide pain relief with analgesics, such as opioids or nonsteroidal anti-inflammatory drugs (NSAIDs). • NPO (nothing by mouth) status should be initiated to rest the pancreas and decrease s…
What is the initial management for a patient presenting with severe hyperkalemia?	- Stabilize the patient: Monitor vital signs, establish IV access, and provide supplemental oxygen if needed. - Cardiac monitoring: Hyperkalemia can cause cardiac arrhythmias. Continuous ECG monitoring should be initiated immediately. - Immediate treatment: Administer calcium gluconate or calcium chloride IV to protect the heart from high potassium levels. - Lower potassium level: Administer fast…						• Assess the patient's airway, breathing, and circulation (ABCs) • Administer high-flow oxygen and cardiac monitoring • Place the patient on a cardiac monitor • Obtain an electrocardiogram (ECG) • Administer intravenous calcium gluconate or calcium chloride to stabilize the myocardium • Administer insulin and glucose to shift potassium into the cells • Administer nebulized albuterol to shift pota…
What is the approach for a patient presenting with a suspected aortic dissection?	• Immediate stabilization: Ensure the patient's airway, breathing, and circulation are stable. Administer oxygen if needed and establish IV access. • Pain management: Administer analgesics to manage severe pain associated with aortic dissection. • Blood pressure control: Administer beta-blockers or other antihypertensives to lower blood pressure and decrease shear stress on the aorta. • Diagnosti…						• Call for immediate medical assistance or activate the emergency response team. • Administer oxygen and monitor the patient's vital signs. • Keep the patient calm and limit their physical activity. • Administer pain relief medication as per the doctor's orders. • Conduct an electrocardiogram (ECG) and blood tests to evaluate the patient's cardiac function. • Conduct imaging tests, such as a comp…
How would you approach a patient with suspected bacterial meningitis?	1. Immediate Isolation: Start with isolating the patient to prevent the spread of the infection, as bacterial meningitis is highly contagious. 2. Detailed History and Physical Examination: Obtain a detailed medical history, including recent illnesses, travel history, and immunization status. Perform a thorough physical examination, focusing on neurological status. 3. Immediate Empirical Antibioti…						When approaching a patient with suspected bacterial meningitis, the following steps should be taken: • Quickly assess the patient's vital signs and level of consciousness • Isolate the patient to prevent the spread of infection • Obtain a detailed medical history, including recent travel and exposure to sick individuals • Perform a thorough physical examination, paying particular attention to the…
How would you manage a patient who presents with severe dehydration secondary to gastroenteritis?	1. Stabilize the patient: Ensure the patient's airway, breathing, and circulation are stable. Monitor vital signs closely. 2. Fluid Resuscitation: Start with immediate intravenous (IV) rehydration, using isotonic solutions like Normal Saline or Lactated Ringer's. 3. Antiemetics: Administer antiemetic medication to control vomiting if it's contributing to the dehydration. 4. Rehydration: After ini…						• Assess the patient's vital signs, including blood pressure, heart rate, respiratory rate, and oxygen saturation. • Obtain a detailed history of the patient's symptoms, including the duration and severity of diarrhea and vomiting. • Administer intravenous fluids to replace lost fluids and electrolytes. • Monitor the patient's urine output to ensure adequate hydration. • Administer antiemetic med…
What steps would you take in managing a patient with an acute subdural hematoma?	1. Ensure Patient's Airway: The first step is to secure the patient's airway, breathing, and circulation (ABCs). This may involve intubation if the patient is unconscious or has a compromised airway. 2. Perform Initial Assessment: Perform a primary survey to assess the patient's level of consciousness, vital signs, and physical condition. Use the Glasgow Coma Scale (GCS) to evaluate the patient's…						• Quickly assess and stabilize the patient's airway, breathing, and circulation. • Administer supplemental oxygen if needed. • Obtain a CT scan of the head to confirm the diagnosis and determine the extent of the hematoma. • Monitor the patient's vital signs and neurological status closely. • Elevate the head of the bed to 30 degrees to reduce intracranial pressure. • Administer medications to co…
How would you manage a patient presenting with suspected Guillain-Barré syndrome?	1. Immediate Hospitalization: Guillain-Barré syndrome (GBS) often progresses rapidly. Hospitalization is required to monitor the patient's condition and provide necessary care. 2. Respiratory Support: Monitor the patient's respiratory function closely as GBS can affect muscles that control breathing. Mechanical ventilation may be needed if the patient has difficulty breathing. 3. Cardiac Monitori…						• First, assess the patient's airway, breathing, and circulation, and provide supportive care as needed. • Obtain a detailed medical history, including recent infections or vaccinations, and perform a thorough neurological exam. • Order diagnostic tests such as a lumbar puncture, nerve conduction studies, and electromyography to confirm the diagnosis. • Begin treatment with intravenous immunoglob…
How would you manage a patient presenting with sudden onset confusion and fever?	1. Ensure Patient Safety: Make sure the patient is in a safe environment, perform a quick assessment to rule out immediate life-threatening conditions. 2. Obtain Vital Signs: Check the patient's temperature, blood pressure, heart rate, respiratory rate, and oxygen saturation to determine the severity of the condition. 3. History Taking: Ask about the onset, duration, and progression of symptoms. …						• Assess the patient's airway, breathing, and circulation (ABCs) • Obtain vital signs, including temperature, heart rate, respiratory rate, and blood pressure • Perform a thorough physical examination to identify any potential sources of infection • Obtain a detailed medical history, including recent travel, medication use, and exposure to sick contacts • Consider ordering laboratory tests, inclu…
How should you approach a patient presenting with severe hemoptysis?	• Immediately initiate patient monitoring: Assess vital signs, oxygen saturation, and level of consciousness. • Establish a secure airway: This may involve intubation to protect the airway from blood aspiration, especially in cases of massive hemoptysis. • Administer supplemental oxygen: This helps to improve oxygenation and compensate for any blood loss. • Position the patient: If possible, posi…						Approach for a patient presenting with severe hemoptysis should include: • Assess patient's airway, breathing, and circulation (ABCs) • Administer oxygen therapy to maintain adequate oxygen saturation • Insert a large-bore intravenous line for fluid resuscitation • Obtain blood samples for laboratory tests, including coagulation studies • Consider imaging studies such as chest X-ray, CT scan, or …
What is the initial management for a patient presenting with symptoms of an opioid overdose?	- Ensure safety: Clear the area around the patient to prevent injury. - Call for emergency medical support: Dial your country's emergency number immediately. - Assess the patient: Check for signs of opioid overdose such as pinpoint pupils, unconsciousness, slow or shallow breathing, or blue lips and nails. - Administer naloxone if available: Naloxone is a medication that can reverse an opioid ove…						- Call for emergency medical services immediately - Check the patient's airway, breathing, and circulation (ABCs) - Administer naloxone (Narcan) if available and trained to do so - Monitor vital signs and provide supportive care as needed - Consider administering oxygen and providing ventilation support if necessary - Obtain a thorough medical history and physical exam to determine the cause and …
How would you approach a patient presenting with a suspected pulmonary embolism?	1. Initial Assessment: Quickly assess the patient's general condition, vital signs, and oxygen saturation. 2. History Taking: Ask about recent surgeries, immobilization, long travels, personal or family history of blood clots, smoking history, and use of contraceptives or hormone replacement therapy. 3. Physical Examination: Look for signs of deep vein thrombosis (DVT), such as unilateral leg swe…						Approaching a patient presenting with a suspected pulmonary embolism involves the following steps: - Assess the patient's symptoms, such as shortness of breath, chest pain, cough, and leg swelling - Obtain a detailed medical history, including any risk factors for pulmonary embolism, such as recent surgery, immobilization, cancer, or a history of blood clots - Conduct a physical examination, incl…
How would you manage a patient with severe hyponatremia?	- Stabilize the patient: Ensure that the patient's airway, breathing, and circulation are adequate. Administer oxygen if necessary. - Monitor vital signs: Continuously monitor the patient's heart rate, blood pressure, respiratory rate, and oxygen saturation. - Identify symptoms: Check for symptoms such as headache, nausea, vomiting, seizures, altered mental status, and neurological deficits. - La…						• Assess the patient's vital signs and level of consciousness • Administer oxygen and establish IV access • Obtain blood samples for electrolyte levels and other laboratory tests • Administer hypertonic saline solution to increase sodium levels gradually • Monitor fluid intake and output • Monitor electrolyte levels and adjust treatment accordingly • Treat underlying conditions that may have caus…
How would you manage a patient presenting with signs of necrotizing fasciitis?	• Immediately initiate broad-spectrum intravenous antibiotics, including coverage for gram-positive, gram-negative, and anaerobic bacteria. • Administer intravenous fluid resuscitation to maintain hemodynamic stability. • Provide the patient with adequate analgesia for pain management. • Consult a surgeon urgently for possible surgical debridement. Necrotizing fasciitis is a surgical emergency an…						• Call for emergency medical assistance immediately • Begin supportive care, including oxygenation and intravenous fluids • Administer broad-spectrum antibiotics that cover both gram-positive and gram-negative bacteria • Obtain blood cultures and wound cultures • Surgical consultation should be obtained immediately • Consider early surgical intervention, including debridement of affected tissue •…
What steps would you take in managing a patient with an acute ischemic stroke?	1. Ensure Patient Safety: Immediately stabilize the patient's vital signs and ensure an open airway, adequate breathing, and circulation. 2. Rapid Assessment: Quickly assess the patient's neurological status using a standard stroke scale such as the NIH Stroke Scale. 3. Obtain Medical History: Gather information about the onset of symptoms, past medical history, medication use, and possible risk …						• Assess the patient's airway, breathing, and circulation (ABCs) • Obtain a detailed medical history and perform a physical examination • Perform a neurological examination to assess the severity and location of the stroke • Order a non-contrast CT scan or MRI to confirm the diagnosis and rule out hemorrhagic stroke • Administer thrombolytic therapy (such as alteplase) within 4.5 hours of symptom…
How would you manage a patient presenting with a severe exacerbation of multiple sclerosis?	• Stabilize the patient: Ensure the patient's vital signs are stable. If they're unstable, address the most serious issues first (e.g., breathing difficulties, severe pain). • High-dose corticosteroids: Administer high-dose corticosteroids, such as methylprednisolone, to reduce inflammation in the nervous system. This is typically the first line of treatment for severe MS exacerbations. • Plasmap…						• Quickly assess the patient's airway, breathing, and circulation (ABCs). • Administer high-dose intravenous steroids (methylprednisolone) to reduce inflammation. • Evaluate and treat any associated infections or complications. • Provide supportive care, including hydration and electrolyte management. • Consider initiating plasmapheresis or intravenous immunoglobulin (IVIG) therapy if the patient…
What is the approach for a patient with suspected acute myocarditis?	• Obtain a detailed medical history: This should include any recent viral or bacterial infections, exposure to toxins or drugs, and family history of cardiac diseases. • Physical examination: Look for signs of heart failure such as edema, jugular venous distention, or pulmonary rales. • ECG: This can show ST-segment and T-wave changes, arrhythmias or conduction abnormalities which are common in m…						• Obtain a thorough medical history and physical examination • Conduct an electrocardiogram (ECG) to evaluate heart rhythm and electrical activity • Perform blood tests to check for elevated levels of cardiac enzymes and markers of inflammation • Consider imaging studies such as echocardiography, cardiac MRI, or CT scan to assess heart function and identify any structural abnormalities • Administ…
How would you manage a patient presenting with new-onset rapid atrial fibrillation?	1. Initial Assessment: Begin with a thorough assessment of the patient's vital signs, including heart rate, blood pressure, and oxygen saturation. Obtain a 12-lead EKG to confirm the diagnosis of atrial fibrillation. 2. Hemodynamic Stability: Evaluate the patient's hemodynamic stability. If the patient is unstable (i.e., symptoms of chest pain, shortness of breath, fainting, low blood pressure, o…						• Assess the patient's airway, breathing, and circulation (ABCs) • Obtain a 12-lead electrocardiogram (ECG) to confirm the diagnosis of atrial fibrillation (AFib) • Administer oxygen therapy if the patient is hypoxic • Administer intravenous medications to control the heart rate and rhythm, such as beta-blockers, calcium channel blockers, or digoxin • Consider anticoagulation therapy to prevent t…
How would you manage a patient newly diagnosed with type 2 diabetes?	- Education: Explain the nature of type 2 diabetes, its implications, and the importance of good glycemic control to the patient. - Lifestyle modification: Encourage a balanced diet low in carbohydrates and high in fiber. Recommend regular physical activity, aiming for at least 150 minutes per week of moderate-intensity exercise. - Weight management: If the patient is overweight or obese, provide…						• Educate the patient about type 2 diabetes, its causes, symptoms, and complications • Initiate lifestyle changes, including a healthy diet and regular exercise • Prescribe medications, such as metformin, to lower blood sugar levels • Monitor blood sugar levels regularly and adjust medications as needed • Screen for and manage complications, such as high blood pressure, high cholesterol, and kidn…
How would you manage a patient with chronic heart failure?	• Initial Assessment: Evaluate the patient's symptoms, medical history, and perform a physical examination to assess the severity of the heart failure. • Diagnostic Tests: Order necessary tests such as ECG, echocardiogram, blood tests, and stress test to confirm the diagnosis and determine the cause of heart failure. • Lifestyle Modifications: Advise the patient to implement lifestyle changes suc…						• Assess the severity of the patient's heart failure • Prescribe appropriate medications such as diuretics, ACE inhibitors, beta-blockers, and aldosterone antagonists • Monitor the patient's fluid intake and output • Recommend lifestyle changes like a low-salt diet, weight management, and regular exercise • Schedule regular follow-up appointments to monitor the patient's progress and adjust treat…
What is the treatment plan for a patient with newly diagnosed hypertension?	1. Lifestyle Modifications: - Encourage regular physical activity: 30 minutes most days of the week - Advise a healthy diet: DASH diet (Dietary Approaches to Stop Hypertension) which is rich in fruits, vegetables, whole grains, and low-fat dairy products - Limit sodium intake: less than 2,300 mg per day - Limit alcohol consumption: up to one drink per day for women and up to two drinks per day fo…						• Lifestyle modifications including weight loss, exercise, and a healthy diet • Smoking cessation • Limiting alcohol intake • Pharmacologic therapy with antihypertensive medications • Thorough evaluation for secondary causes of hypertension • Blood pressure monitoring and follow-up appointments to adjust treatment as needed
How to approach a patient with anemia of chronic disease?	• Start with a comprehensive medical history: Understand the patient's symptoms such as fatigue, paleness, breathlessness, dizziness, and any underlying chronic conditions such as rheumatoid arthritis, cancer, or chronic kidney disease that could contribute to anemia. • Perform a thorough physical examination: Look for signs of anemia such as pallor, rapid heart rate, and physical signs related t…						• Obtain a thorough medical history, including any chronic illnesses, infections, or inflammatory conditions that may be contributing to the anemia. • Perform a physical examination, paying particular attention to signs of chronic illness, such as weight loss, fever, or joint pain. • Order laboratory tests, including a complete blood count, iron studies, and inflammatory markers such as C-reactiv…
What is the management of a patient with Chronic Obstructive Pulmonary Disease (COPD)?	- Assess the severity of the patient's COPD using spirometry. - Encourage the patient to quit smoking if they are a smoker. - Recommend regular physical activity to improve lung function. - Administer bronchodilators to open up the airways, such as short-acting beta2-agonists (SABAs) or short-acting muscarinic antagonists (SAMAs) for mild COPD. - For more severe COPD, long-acting bronchodilators …						The management of a patient with Chronic Obstructive Pulmonary Disease (COPD) includes: • Smoking cessation • Pharmacological therapy, including bronchodilators, inhaled corticosteroids, and oxygen therapy • Pulmonary rehabilitation, including exercise training and breathing techniques • Management of comorbidities, such as cardiovascular disease and depression • Prevention of exacerbations, incl…
How would you approach a patient with suspected lupus?	1. Patient History: Begin by taking a detailed history of the patient's symptoms, including when they began, their frequency, severity, and any potential triggers. 2. Family History: Ask about any family history of lupus or other autoimmune diseases. 3. Physical Examination: Perform a comprehensive physical examination, looking for common signs of lupus such as a butterfly-shaped rash across the …						• Start by taking a thorough medical history and conducting a physical examination • Look for common signs and symptoms of lupus, such as a butterfly-shaped rash on the face, joint pain and swelling, fatigue, and fever • Order laboratory tests, including a complete blood count, erythrocyte sedimentation rate, antinuclear antibody test, and complement levels • Consider imaging studies, such as X-r…
How would you manage a patient with rheumatoid arthritis?	- Initial Evaluation: Thorough assessment of the patient's symptoms, medical history, and physical examination. Lab tests may include rheumatoid factor (RF) and anti-cyclic citrullinated peptide (anti-CCP) antibodies. Imaging tests like X-rays or MRI may be used to assess joint damage. - Medication Management: Nonsteroidal anti-inflammatory drugs (NSAIDs) for pain and inflammation. Disease-modify…						• Confirm diagnosis through physical exam, blood tests, and imaging • Initiate disease-modifying antirheumatic drugs (DMARDs) as soon as possible to slow disease progression • Consider nonsteroidal anti-inflammatory drugs (NSAIDs) or corticosteroids for pain relief and inflammation control • Refer to a rheumatologist for specialized care and management • Encourage regular exercise and physical th…
How should you manage a patient with suspected endocarditis?	- Obtain patient's detailed medical history: This includes symptoms, duration, any recent dental procedures, drug use, or heart conditions. - Perform a physical examination: Look for signs of endocarditis such as heart murmurs, petechiae, Osler's nodes, or Janeway lesions. - Order diagnostic tests: These include blood cultures to identify the bacteria causing infection, complete blood count (CBC)…						• Obtain a detailed medical history and perform a thorough physical examination • Order blood cultures and other laboratory tests to confirm the diagnosis • Initiate empiric antibiotic therapy while awaiting culture results • Consult with a cardiologist or infectious disease specialist for further management • Evaluate for complications such as heart failure, valve dysfunction, and embolic events…
What is the management of a patient with acute renal failure?	- Initial Assessment: Identify and address any immediate life-threatening conditions. Evaluate patient's vital signs, hydration status, and overall clinical condition. - Identify Cause: Order appropriate lab tests to determine the cause of acute renal failure. This may include blood tests, urine tests, renal ultrasound, and possibly a kidney biopsy. - Fluid Management: If the patient is dehydrate…						• Identify and treat the underlying cause of the renal failure • Address any complications, such as electrolyte imbalances or fluid overload • Monitor and manage the patient's fluid intake and output • Administer medications to support kidney function, such as diuretics or blood pressure medications • Consider renal replacement therapy, such as dialysis, if necessary • Provide nutritional support…
How to approach a patient with chronic hepatitis B?	• Initial Evaluation: Start with a thorough history and physical examination. Check for any symptoms of liver disease such as jaundice, fatigue, loss of appetite, abdominal pain, or dark urine. • Risk Assessment: Identify risk factors like family history of hepatitis B or liver cancer, alcohol or drug use, sexual practices, or exposure to blood or body fluids. • Laboratory Tests: Order blood test…						• Start by taking a thorough medical history and performing a comprehensive physical exam. • Assess the patient's liver function using blood tests such as liver function tests, viral load, and serologic markers. • Determine the patient's hepatitis B status, including whether they are a carrier or have active disease. • Educate the patient about the disease, its transmission, and the importance of…
What are the steps in managing a patient with acute pancreatitis?	1. Initial Assessment: Evaluate the patient's vital signs and symptoms such as severe abdominal pain, nausea, vomiting, and fever. 2. Laboratory Tests: Order blood tests to measure levels of pancreatic enzymes, such as amylase and lipase. High levels may indicate pancreatitis. 3. Imaging Studies: Request imaging tests like abdominal ultrasound, CT scan, or MRI to visualize the pancreas and assess…						• Initial management: - Admit the patient to the hospital - NPO (nothing by mouth) status to rest the pancreas - IV fluids to maintain hydration - Pain management with analgesics - Nutritional support with enteral feeding if necessary • Diagnostic workup: - Serum amylase and lipase levels - Abdominal imaging (CT scan, ultrasound) • Severity assessment: - Ranson’s criteria or APACHE II score - BIS…
What is the management of a patient with suspected Addison's disease?	- Initial evaluation: Conduct a thorough history and physical examination focusing on symptoms such as fatigue, weight loss, hyperpigmentation, salt craving, nausea, vomiting, and abdominal pain. - Laboratory tests: Order blood tests to measure levels of sodium, potassium, cortisol, and adrenocorticotropic hormone (ACTH). A low cortisol level or a high ACTH level may indicate Addison's disease. -…						• Confirm the diagnosis with laboratory tests (ACTH stimulation test, cortisol levels, electrolyte levels). • Initiate hormone replacement therapy with oral hydrocortisone and fludrocortisone. • Monitor electrolyte levels (sodium, potassium) and adjust therapy as needed. • Educate the patient on the importance of adhering to medication regimen and recognizing signs of adrenal crisis. • Provide a …
How would you approach a patient with suspected Cushing's syndrome?	- Initial Consultation: Begin by taking a detailed medical history of the patient, including symptoms, duration of symptoms, and any current medications. Symptoms may include rapid weight gain, fatigue, high blood pressure, and diabetes. - Physical Examination: Conduct a physical exam, looking for signs such as a rounded face, fatty hump between the shoulders, thin skin that bruises easily, stret…						Approaching a patient with suspected Cushing's syndrome involves: • Conducting a thorough medical history and physical examination • Screening for symptoms such as weight gain, hypertension, and diabetes • Ordering blood tests to measure cortisol levels and other hormone levels • Performing imaging tests such as CT scans or MRIs to identify any tumors or abnormalities in the adrenal or pituitary …
What is the management of a patient with newly diagnosed Parkinson's disease?	- Confirm Diagnosis: Ensure the diagnosis is accurate by evaluating the patient's symptoms, medical history, and possibly conducting a neurological examination. Parkinson's is typically characterized by symptoms such as tremors, stiffness, and balance issues. - Medication Management: Initiate pharmacological therapy, primarily dopamine agonists or levodopa-carbidopa therapy to manage motor sympto…						• Refer the patient to a neurologist for further evaluation and management • Start treatment with levodopa/carbidopa or dopamine agonists to improve motor symptoms • Consider adding medications such as anticholinergics, amantadine, or COMT inhibitors to improve symptoms • Educate the patient and their family about the disease and its progression • Encourage regular exercise and physical therapy t…
How would you manage a patient with uncontrolled type 1 diabetes?	• Initial Evaluation: Begin by conducting a comprehensive evaluation of the patient's health status, including a review of their current diabetes management plan, medication regimen, diet, exercise habits, and blood glucose levels. • Glycemic Control: It's crucial to ensure that the patient's blood glucose levels are adequately controlled. This might involve adjusting their insulin dosage or intr…						• Review the patient's current medication regimen and make adjustments as needed. • Reinforce the importance of monitoring blood glucose levels regularly and provide education on how to do so. • Encourage the patient to follow a healthy diet and exercise regularly. • Consider referral to an endocrinologist or diabetes specialist for further management. • Evaluate for any comorbidities that may be…
How would you manage a patient with decompensated liver cirrhosis?	- Immediately hospitalize the patient for intensive care and monitoring. - Start broad-spectrum antibiotics if infection is suspected or confirmed. - Administer diuretics such as spironolactone or furosemide to manage fluid accumulation in the abdomen or legs. - Provide lactulose to help reduce the amount of ammonia in the blood if hepatic encephalopathy is present. - Initiate beta-blockers such …						• Admit the patient to the hospital for close monitoring and management • Administer oxygen therapy to maintain adequate oxygen saturation • Administer diuretics to manage ascites and edema • Administer antibiotics to treat infections • Administer lactulose to manage hepatic encephalopathy • Administer vitamin K to manage coagulopathy • Administer albumin to manage hypoalbuminemia • Monitor elect…
What's the approach to a patient with atrial fibrillation?	- Obtain a detailed patient history: This includes the onset of symptoms, frequency and duration of episodes, associated symptoms such as chest pain, shortness of breath, palpitations, lightheadedness, or syncope. Also, inquire about any underlying heart disease, hypertension, diabetes, or thyroid disease. - Perform a thorough physical examination: This includes checking the pulse for irregularit…						• First, assess the patient's symptoms and hemodynamic stability • Evaluate the patient's risk factors for stroke using CHA2DS2-VASc score • Determine the patient's bleeding risk using HAS-BLED score • Consider anticoagulation therapy based on the patient's stroke and bleeding risk • Control the heart rate with beta-blockers, calcium channel blockers, or digoxin • Consider rhythm control with ant…
How would you approach a patient with a suspected pulmonary embolism?	1. Initial Evaluation: Identify the patient's symptoms such as sudden shortness of breath, chest pain, cough, or symptoms of deep vein thrombosis like swelling, pain, or warmth in a leg. 2. Risk Assessment: Evaluate the patient's risk factors such as recent surgery, prolonged immobility, history of clotting disorders, cancer, or use of hormone therapy or birth control pills. 3. Physical Examinati…						Approaching a patient with a suspected pulmonary embolism would involve the following steps: • Obtain a detailed medical history, including any risk factors for pulmonary embolism such as recent surgery, prolonged immobility, cancer, pregnancy, and use of oral contraceptives. • Perform a physical examination to assess for signs of pulmonary embolism such as shortness of breath, chest pain, cough,…
How would you manage a patient with pneumonia?	1. Assessment: Begin by assessing the patient's symptoms, medical history, and conducting a physical examination. Symptoms may include fever, cough with phlegm, shortness of breath, chest pain, and fatigue. 2. Diagnostic Tests: Order necessary diagnostic tests such as chest X-ray, blood tests, sputum tests, or a CT scan to confirm the diagnosis of pneumonia. 3. Medication: Prescribe antibiotics i…						Here are some steps to manage a patient with pneumonia: - Confirm the diagnosis with a chest X-ray and blood tests. - Determine the severity of the pneumonia using a scoring system such as CURB-65 or PSI. - Administer appropriate antibiotics based on the suspected or confirmed causative organism. - Provide supportive care such as oxygen therapy, fluids, and pain relief. - Monitor vital signs, oxy…
How would you manage a patient presenting with a suspected lupus flare with renal involvement?	Management of a patient presenting with a suspected lupus flare with renal involvement may involve the following steps: - Confirm Diagnosis: - Complete a comprehensive medical history and physical examination. - Order necessary lab tests including complete blood count, urinalysis, serum creatinine, and anti-dsDNA antibody levels. - Consider kidney biopsy if the diagnosis is unclear or if the pati…						• Order a complete blood count (CBC) with differential, comprehensive metabolic panel (CMP), urinalysis, and urine electrolytes to assess renal function and electrolyte imbalances • Consider obtaining a renal biopsy to confirm the diagnosis and guide treatment • Start high-dose corticosteroids, such as prednisone, to suppress the immune system and reduce inflammation • Initiate immunosuppressive …
What is the approach to a patient presenting with acute monoarthritis and a previous diagnosis of rheumatoid arthritis?	1. Confirm History: Verify the patient's previous diagnosis of rheumatoid arthritis and their current symptoms. 2. Assess Symptoms: Evaluate the affected joint for signs of inflammation such as redness, swelling, warmth, and pain. 3. Pain Evaluation: Assess the severity of the pain on a scale of 1-10 and whether it is constant or intermittent. 4. Identify Affected Joint: Determine which joint is …						• Obtain a detailed history of the patient's symptoms and previous diagnosis of rheumatoid arthritis. • Conduct a thorough physical examination of the affected joint, including assessment of range of motion and signs of inflammation. • Perform imaging tests such as X-rays or ultrasound to assess for joint damage or fluid accumulation. • Consider obtaining laboratory tests to evaluate for infectio…
How should you manage a patient presenting with a severe gout attack not responding to first-line therapy?	• Reassess the patient's diagnosis to confirm it is indeed gout, as other conditions may mimic gout symptoms. • Review the patient's medication adherence and usage, as improper use can lead to ineffective treatment. • Consider increasing the dose of the current medication, under physician's guidance. • Evaluate the patient's lifestyle factors, such as diet and alcohol consumption, which can signi…						- Confirm the diagnosis of gout through joint aspiration and analysis of synovial fluid - Assess for comorbidities and contraindications to treatment - Consider escalating to second-line therapy such as: - Nonsteroidal anti-inflammatory drugs (NSAIDs) if not already used - Corticosteroids (oral or intra-articular) - Colchicine (if not already used or contraindicated) - Consider referral to a rheu…
How would you handle a patient with known vasculitis presenting with new-onset pulmonary symptoms?	• Conduct a detailed patient history: Ask about the onset, duration, severity, and progression of the symptoms. Check if there's any history of similar symptoms or other medical conditions. • Perform a thorough physical examination: This includes checking the patient's vital signs, listening to their lungs, and examining their skin for signs of vasculitis such as rash or ulcers. • Order relevant …						• First, assess the severity of the pulmonary symptoms and provide immediate oxygen therapy if needed • Obtain a detailed history of the patient's symptoms, including the onset, duration, and any associated symptoms such as cough, fever, or chest pain • Perform a thorough physical examination, including lung auscultation and assessment of peripheral pulses • Order laboratory tests, including comp…
What is the protocol for a patient presenting with acute chest pain and a known history of Takayasu arteritis?	- Evaluate and stabilize the patient: Begin with ABC (Airway, Breathing, Circulation) assessment and administer oxygen if required. - Pain Control: Administer nitroglycerin for immediate relief of chest pain if no contraindications are present. - ECG: Perform an electrocardiogram (ECG) immediately to assess for signs of myocardial infarction. - Blood tests: Order cardiac biomarkers (troponin, CK-…						• Acute chest pain in a patient with Takayasu arteritis (TA) may indicate aortic involvement, which is a serious complication of the disease. • The protocol for managing such a patient includes: - Immediate referral to a specialist center with expertise in managing TA and aortic disease. - Assessment of the patient's hemodynamic stability and prompt stabilization if necessary. - Urgent imaging st…
How would you approach a patient presenting with new-onset, severe Raynaud's phenomenon?	- Take a detailed history: Ask about the severity, frequency, and duration of the symptoms. Inquire about any triggers like cold temperature or emotional stress. Also, ask about any associated symptoms like numbness, tingling, or pain in the fingers. - Perform a physical examination: Examine the hands and feet for color changes, ulcers, or gangrene, which are indicative of severe Raynaud's phenom…						• Obtain a detailed history of the symptoms, including the onset, duration, and triggers of the Raynaud's phenomenon. • Conduct a physical exam to assess the extent and severity of the symptoms, including the color and temperature changes in the fingers or toes. • Order laboratory tests, including complete blood count, erythrocyte sedimentation rate, antinuclear antibody test, and rheumatoid fact…
What is the approach to a patient with suspected giant cell arteritis presenting with sudden vision loss?	- Immediately refer the patient to an ophthalmologist for a comprehensive eye examination to confirm the diagnosis of vision loss related to Giant Cell Arteritis (GCA). - Simultaneously, start high-dose intravenous corticosteroids immediately to prevent further vision loss, even before the diagnosis is confirmed. - Order blood tests including Erythrocyte Sedimentation Rate (ESR) and C-reactive pr…						• Immediate referral to ophthalmology for evaluation and treatment • Urgent initiation of high-dose corticosteroids (prednisone 60-100mg/day) • Confirmatory temporal artery biopsy should be performed within 2 weeks of starting steroids • Consider imaging studies to assess for other complications (e.g. stroke, aortic aneurysm) • Monitor for potential side effects of corticosteroids, such as hyperg…
How would you manage a patient presenting with an acute flare of polymyalgia rheumatica?	- Evaluate the patient's symptoms: Check for muscle pain and stiffness, particularly in the shoulders, neck, and hips. - Order laboratory tests: Request for Erythrocyte Sedimentation Rate (ESR) and C-reactive protein (CRP) tests, which are usually elevated in polymyalgia rheumatica. - Initiate corticosteroid therapy: Start the patient on a low dose of oral corticosteroids, such as prednisone, whi…						• Start with a thorough physical examination and medical history review • Order blood tests to check for inflammation markers, such as erythrocyte sedimentation rate (ESR) and C-reactive protein (CRP) • Begin treatment with low-dose corticosteroids (such as prednisone) as soon as possible to reduce inflammation and relieve symptoms • Gradually taper the dose of corticosteroids over several months…
What is the approach for a patient with scleroderma presenting with new-onset dyspnea?	- Evaluate the patient's current symptoms: Identify the severity and duration of the dyspnea, any associated symptoms such as chest pain, cough, fever, or weight loss. - Perform a thorough physical examination: Look for signs of scleroderma-related complications such as skin tightness, digital ulcers, telangiectasias, or lung crackles. - Order appropriate laboratory tests: Complete blood count, k…						• Scleroderma is a connective tissue disorder that can affect the lungs and cause dyspnea. • The approach for a patient with scleroderma presenting with new-onset dyspnea involves: - Assessing the severity of dyspnea using the modified Medical Research Council (mMRC) dyspnea scale or the Borg scale. - Performing a thorough physical examination to assess for signs of pulmonary hypertension, inters…
How should you manage a patient presenting with acute lower limb weakness and a history of mixed connective tissue disease?	• Initial evaluation: Begin with a thorough physical examination and history taking. Assess the severity and onset of the weakness, and whether it is unilateral or bilateral. Check for sensory changes, reflex changes, and muscle atrophy. • Diagnostic tests: Order necessary diagnostic tests, which may include blood tests (to check for inflammation markers, muscle enzymes, and antibodies related to…						• Conduct a thorough physical examination to assess the extent and nature of the weakness. • Obtain a detailed medical history, including current medications and any recent changes in medication. • Perform a complete blood count, erythrocyte sedimentation rate, and antinuclear antibody test to evaluate for autoimmune disorders. • Consider imaging studies, such as magnetic resonance imaging or com…
How should you handle a patient with known cirrhosis presenting with new-onset ascites?	- Confirm the diagnosis: Ascertain the patient's symptoms such as abdominal bloating, weight gain, and discomfort. Perform physical examination to assess for fluid wave or shifting dullness. - Order diagnostic tests: Arrange for ultrasound or CT scan to confirm ascites. A paracentesis may be performed to analyze the ascitic fluid and rule out infection or malignancy. - Manage underlying cirrhosis…						- Obtain a detailed medical history, including the duration and severity of ascites, any recent changes in medication or diet, and any history of alcohol or drug abuse. - Perform a thorough physical examination, including a careful assessment of the abdomen for fluid accumulation, signs of liver disease, and any evidence of hepatic encephalopathy. - Order laboratory tests, including liver functio…
How would you manage a patient presenting with symptoms of a bowel obstruction?	• Initial Assessment: Begin by carrying out a detailed clinical history and physical examination to identify the signs and symptoms of bowel obstruction such as abdominal pain, vomiting, constipation, and abdominal distension. • Diagnostic Tests: Order necessary diagnostic tests such as abdominal X-ray, CT scan, or ultrasound to confirm the diagnosis and determine the location and cause of the ob…						• First, assess the patient's vital signs and overall clinical status. • Obtain a detailed medical history, including any previous abdominal surgeries or conditions that may increase the risk of bowel obstruction. • Perform a physical examination, including a thorough abdominal exam, to assess for signs of bowel obstruction such as abdominal distension, tenderness, and high-pitched bowel sounds. …
What is the protocol for a patient presenting with severe diarrhea and suspected C. difficile infection?	- Isolate the patient: To prevent the spread of the infection, the patient should be placed in a private room or share a room with someone with the same infection. - Collect stool samples: A sample of the patient's stool is needed for lab testing to confirm the presence of C. difficile toxins or the bacteria itself. - Initiate testing: Request for a lab test such as Enzyme Immunoassay (EIA), Poly…						• Obtain a stool sample for C. difficile toxin testing • Initiate contact isolation precautions • Start empiric treatment with oral vancomycin or fidaxomicin • Discontinue any unnecessary antibiotics • Monitor electrolytes, renal function, and hydration status • Consider probiotics as adjunctive therapy • Re-test stool for C. difficile toxin after completion of treatment • Consider referral to in…
What is the approach to a patient presenting with symptoms of acute cholecystitis?	1. Patient History: Take a detailed history, noting the onset, duration, and character of the pain. Understand if the patient has a history of gallstones or previous episodes of similar pain. 2. Physical Examination: Perform an abdominal examination looking for signs of tenderness, particularly in the right upper quadrant (Murphy's sign). Also, check for signs of systemic infection like fever. 3.…						• Obtain a thorough medical history and perform a physical examination • Order laboratory tests including complete blood count, liver function tests, and amylase/lipase • Perform imaging studies such as ultrasound or CT scan to confirm diagnosis • Provide pain management with analgesics and anti-inflammatory medications • Initiate empiric antibiotic therapy to cover common pathogens • Consider re…
How would you manage a patient presenting with acute jaundice and a history of alcohol abuse?	- Obtain a detailed history: Understand the duration, onset, and progression of symptoms. Confirm the patient's alcohol abuse history, including the amount and frequency of alcohol consumption. Also, inquire about other symptoms such as abdominal pain, fever, itching, dark urine, and pale stools. - Physical examination: Check for signs of chronic liver disease such as spider naevi, palmar erythem…						• Conduct a thorough medical history and physical examination to assess the severity of the jaundice and identify any potential underlying conditions. • Order laboratory tests, including liver function tests, hepatitis serology, and a complete blood count. • Initiate supportive care, including IV fluids, electrolyte replacement, and management of any underlying conditions. • Evaluate the patient'…
What is the approach to a patient with acute esophageal variceal bleeding?	1. Initial Assessment: Evaluate the patient's airway, breathing, and circulation (ABCs). Look for signs of shock such as hypotension, tachycardia, and altered mental status. 2. Stabilize the Patient: Start intravenous fluids and administer oxygen as required. 3. Blood Work: Order complete blood count, coagulation profile, liver function tests, and crossmatch for potential blood transfusion. 4. Me…						• Secure airway, breathing, and circulation (ABCs) • Administer supplemental oxygen • Obtain intravenous access • Initiate resuscitation with fluids and blood products as needed • Consider early administration of antibiotics to prevent infection • Perform urgent upper endoscopy to confirm the diagnosis and determine the severity of bleeding • Initiate pharmacotherapy with vasoactive drugs such as…
How should you manage a patient presenting with signs of severe hepatic encephalopathy?	- Stabilize the patient: Ensure that the patient's vital signs are stable. Address any immediate life-threatening conditions such as respiratory distress or severe electrolyte imbalances. - Identify and treat precipitating factors: Common causes include gastrointestinal bleeding, infection, constipation, electrolyte imbalance, and certain medications. - Start lactulose therapy: Lactulose helps re…						- Perform a thorough physical exam and obtain a detailed medical history - Administer lactulose to reduce ammonia levels in the blood - Initiate treatment for any underlying liver disease or infection - Monitor and manage any electrolyte imbalances or fluid overload - Consider hospitalization for close monitoring and management of symptoms - Administer antibiotics if there is evidence of infectio…
What is the approach to a patient presenting with fever and severe headache after recent camping (suspected tick-borne illness)?	1. Obtain a detailed history: Ask about the exact location and duration of camping, exposure to ticks or insects, any tick bites noticed, use of tick repellents, and the timeline of the onset of symptoms. 2. Perform a thorough physical examination: Look for rashes (especially a bull's eye rash indicative of Lyme disease), signs of meningismus, or any focal neurological deficits. 3. Order necessar…						• Conduct a thorough physical exam, including a neurological exam • Obtain a detailed history, including recent travel, camping, and exposure to ticks • Order laboratory tests, including complete blood count, liver and kidney function tests, and tick-borne illness serology • Consider imaging studies, such as a CT scan or MRI of the brain, if neurological symptoms are present • Initiate empiric an…
How would you manage a patient presenting with suspected tuberculosis?	- Initiate isolation: Immediately isolate the patient in a negative-pressure room to prevent the spread of the disease to others. - Perform diagnostic tests: Order a chest X-ray, sputum smear microscopy, culture, and nucleic acid amplification testing to confirm the diagnosis. - Initiate treatment: If TB is confirmed, start the patient on a standard anti-TB regimen, which usually includes four fi…						• Obtain a detailed medical history, including travel history and exposure to individuals with tuberculosis • Perform a physical exam, paying close attention to the lungs and lymph nodes • Order a chest X-ray and sputum culture for acid-fast bacilli (AFB) • Consider a QuantiFERON-TB Gold or tuberculin skin test to assess for latent tuberculosis infection • Initiate airborne precautions to prevent…
How do you manage a patient who comes with fever from malaria area	- Obtain a detailed patient history: Ask about recent travel, malaria prophylaxis, duration of symptoms, and any associated symptoms. - Perform a thorough physical examination: Check for fever, pallor, jaundice, splenomegaly, and other signs of malaria. - Order diagnostic tests: Rapid diagnostic tests (RDTs), peripheral blood smear, and PCR are commonly used to confirm malaria. - Begin treatment …						• Obtain a detailed medical history and perform a thorough physical examination • Order a blood test to confirm the diagnosis of malaria • Initiate treatment with antimalarial medication such as artemether-lumefantrine, atovaquone-proguanil, or quinine sulfate • Monitor the patient's symptoms and vital signs closely • Provide supportive care such as hydration and fever management • Educate the pa…
Should life-sustaining treatment be continued for a patient in a persistent vegetative state, and who should make that decision?	• The decision to continue life-sustaining treatment for a patient in a persistent vegetative state is complex and depends on various factors such as the patient's prior expressed wishes, their quality of life, and the opinions of medical professionals. • Ethically, the principle of autonomy suggests that if a patient had previously expressed a wish not to be kept alive in such a state, that wish…						• Life-sustaining treatment for a patient in a persistent vegetative state should be evaluated on a case-by-case basis, considering the patient's wishes, values, and medical prognosis. • The decision on whether to continue life-sustaining treatment should involve the patient's family, healthcare providers, and legal guardians. • The patient's advance directives, if available, should also be consi…
How should scarce resources (e.g., ICU beds, ventilators during a pandemic) be allocated, and who should make these decisions?	• Scarce resources should be allocated based on medical need, urgency, and potential for recovery. The goal should be to save as many lives as possible and to minimize suffering. • Prioritization should be given to those patients who are critically ill but have a higher chance of survival if they receive the resource. • The allocation should not discriminate on the basis of age, race, gender, soc…						• Scarce resources should be allocated based on ethical principles such as maximizing benefits, treating people equally, promoting and rewarding instrumental value, and giving priority to the worst-off. • Decisions should be made by a committee of healthcare professionals, ethicists, and community representatives who are knowledgeable and unbiased. • The allocation process should be transparent, …
Should an elderly patient with severe dementia and an acute life-threatening illness be resuscitated?	As a medical assistant, I can provide information but the ultimate decision is often up to the healthcare team and family members. Here are some points to consider: - Patient Autonomy: If the patient had a living will or advanced directive in place before the onset of dementia, this should guide the decision. If they expressed a desire not to be resuscitated in such circumstances, their wishes sh…						• The decision to resuscitate an elderly patient with severe dementia and an acute life-threatening illness depends on several factors, including the patient's wishes, quality of life, and potential benefits and harms of resuscitation. • If the patient has an advanced directive or living will, it should be followed. If not, the patient's family or surrogate decision-maker should be consulted to d…
If a patient refuses a life-saving treatment due to religious beliefs, should the medical team respect the patient's autonomy or intervene for the patient's best interest?	• The medical team should respect the patient's autonomy. As per medical ethics, patient autonomy is a fundamental principle, which means the patient has the right to refuse or choose their treatment. • The medical team can provide complete information about the consequences of refusing the treatment, but the final decision rests with the patient. • The medical team should understand and respect …						• The medical team should respect the patient's autonomy, which means the patient has the right to make decisions about their own health and medical treatment. • The medical team should provide the patient with all the necessary information about the life-saving treatment and the potential consequences of refusing it. • The medical team should explore alternative treatments or approaches that ali…
How should informed consent be obtained from a patient who is mentally incapacitated, and who has no immediate family or appointed health proxy?	• First, it's important to identify the patient's mental incapacity through a professional assessment by a psychiatrist or psychologist. • If the patient is deemed mentally incapacitated, and there is no immediate family or appointed health proxy, a court-appointed guardian or conservator should be sought to make medical decisions on behalf of the patient. • The healthcare provider should explain…						• Consult with hospital ethics committee or legal department to determine appropriate course of action. • Attempt to locate any legal documents or advance directives that may provide guidance on the patient's wishes. • If no guidance is available, attempt to identify any close friends or acquaintances who may have knowledge of the patient's wishes. • If no one is available, make a decision in the…
Should healthcare providers participate in force-feeding a hunger-striking prisoner?	- Ethical considerations vary among individuals; however, the following points provide a general perspective: - Respect for Autonomy: From an ethical standpoint, healthcare providers should respect the autonomy of the patient. If the prisoner is competent and able to make decisions about their own health, they have the right to refuse medical treatment, including force-feeding. - Beneficence and …						• Healthcare providers have an ethical obligation to provide care to all patients, including prisoners, but also have a duty to respect patient autonomy and the right to refuse treatment. • Force-feeding a hunger-striking prisoner goes against the principles of informed consent and patient autonomy. • Healthcare providers who participate in force-feeding may be violating their professional ethics…
How to address a conflict between team members about the appropriate plan of care for a critically ill patient?	• Arrange a meeting: Gather all team members involved in the conflict to discuss the issue. Ensure the meeting is in a neutral and private setting. • Establish open communication: Encourage all parties to openly express their viewpoints about the patient's care. Everyone should feel heard and respected. • Focus on the patient: Remind everyone that the primary goal is the well-being of the patient…						• Listen to each team member's perspective and concerns • Encourage open and respectful communication • Identify common goals and priorities for the patient's care • Seek input from other healthcare professionals, if necessary • Review relevant policies and protocols • Discuss potential solutions and their potential benefits and drawbacks • Attempt to reach a consensus or compromise • Document th…
If a patient's family requests withholding the prognosis of a terminal illness from the patient, how should the medical team proceed?	• The medical team should first discuss the family's request, understanding their reasons and concerns. • The team should consider the patient's right to know about their own health condition, a principle rooted in autonomy and informed consent. • They should also consider the potential emotional distress the information could cause to the patient, which is part of the principle of non-maleficenc…						• The medical team should first acknowledge and respect the family's request. • However, the team should also explain the importance of truth-telling and the patient's right to know their medical condition. • The team should attempt to understand the reasons behind the family's request and address any concerns or fears they may have. • If the patient has expressed a desire to know their prognosis…
When a minor needs a life-saving procedure but the parents refuse due to cultural or religious beliefs, what should be the course of action?	• Respect the parents' beliefs: As a medical assistant, it's crucial to respect the cultural or religious beliefs of the parents. This can involve having a conversation with them to understand their concerns and fears. • Educate the parents: Provide thorough information about the procedure, its necessity, potential outcomes, and risks. Explain why it's considered life-saving and what could happen…						• The first step is to try to understand the cultural or religious beliefs of the parents and explain the medical necessity of the procedure. • If the parents still refuse, it is important to involve the hospital's ethics committee and legal team to determine the best course of action. • The healthcare team should also consider involving a mediator or cultural liaison to help bridge the communica…
Should the medical team disclose a medical error that would not affect the patient's outcome but might cause distress to the patient?	- Yes, the medical team should disclose a medical error even if it does not affect the patient's outcome. - Transparency in healthcare is crucial for maintaining trust between patients and healthcare providers. - The ethical principle of autonomy requires that patients be fully informed about their health, including any errors that may have occurred during their care. - Even if the error does not…						• Yes, the medical team should disclose the medical error even if it would not affect the patient's outcome but might cause distress to the patient. • Disclosing medical errors is an ethical obligation and a part of patient-centered care. • Patients have the right to know the truth about their medical care, including any errors that occurred. • Even if the error does not affect the patient's outc…
If a patient with a history of substance use disorder presents with severe pain, how should it be managed?	• Acknowledge the Patient's Pain: It's crucial to validate the patient's pain and discomfort, regardless of their history with substance use disorder. • Comprehensive Assessment: Conduct a thorough assessment of the patient's current condition and pain level. This should include a physical exam, a review of the patient's medical history, and, if necessary, further diagnostic tests. • Multidiscipl…						• The patient's pain should be assessed and managed appropriately, regardless of their history of substance use disorder. • The healthcare provider should take into account the patient's history of substance use disorder and any current substance use when determining the most appropriate pain management plan. • Alternative pain management options, such as non-opioid medications or non-pharmacolog…
Should an undocumented immigrant receive the same level of care as other patients?	• Yes, an undocumented immigrant should receive the same level of care as other patients. • Medical ethics and human rights principles advocate for equal treatment and non-discrimination. • Everyone, regardless of their legal status, has a right to access healthcare. • The Hippocratic Oath that medical professionals take dictates that they provide care to all people to the best of their ability, …						• Yes, an undocumented immigrant should receive the same level of care as other patients because: - All patients have the right to receive medical care regardless of their immigration status. - Providing basic medical care to an undocumented immigrant is a matter of public health and safety. - Denying medical care to an undocumented immigrant can lead to the spread of diseases and illnesses. - Me…
How to manage the care for a patient who is noncompliant with treatment recommendations?	- Open Communication: Initiate a conversation with the patient to understand their reasons for noncompliance. It could be due to a lack of understanding, fear, or financial constraints. - Patient Education: Educate the patient about the importance of the recommended treatment, potential complications, and the benefits of compliance. - Simplify Treatment Regimen: If the treatment regimen is comple…						• Communicate clearly and effectively with the patient about the importance of following treatment recommendations • Identify and address any barriers to compliance, such as cost, side effects, or cultural beliefs • Involve the patient in decision-making and goal-setting to increase their investment in their own care • Consider alternative treatment options that may be more acceptable to the pati…
Is it ethical to perform non-therapeutic procedures for the purpose of training on a patient under anesthesia without obtaining specific consent?	• It is generally considered unethical to perform non-therapeutic procedures for the purpose of training on a patient under anesthesia without obtaining specific consent. • Informed consent is a fundamental principle in medical ethics. It ensures the patient's autonomy, respect, and right to know what procedures are being performed on them, including their risks, benefits, and alternatives. • Per…						- No, it is not ethical to perform non-therapeutic procedures on a patient without obtaining specific consent. - Non-therapeutic procedures are those that are not necessary for the patient's health or well-being. - Training on a patient under anesthesia without obtaining specific consent can be considered a violation of the patient's autonomy and informed consent rights. - Patients have the right…
Should a healthcare provider who is potentially impaired (e.g., due to exhaustion or substance use) be allowed to treat patients?	- No, a healthcare provider who is potentially impaired should not be allowed to treat patients. - Patient safety should always be the top priority in healthcare. An impaired provider, whether due to exhaustion or substance use, could make critical errors in treatment or diagnosis. - Allowing an impaired healthcare provider to treat patients could potentially lead to malpractice, which is not onl…						- No, a healthcare provider who is potentially impaired should not be allowed to treat patients for the following reasons: - Patient safety is the top priority in healthcare, and impaired providers may cause harm to patients. - Impaired providers may make mistakes or errors in judgment that could lead to serious consequences for patients. - Healthcare providers have a duty to maintain their own h…
If a patient requests a treatment that the healthcare provider believes is not in the best interest of the patient, what should the healthcare provider do?	- The healthcare provider should first listen to the patient's request and understand the reasons behind it. - The provider should then explain their professional opinion, providing clear reasons why they believe the requested treatment is not in the patient's best interest. - The healthcare provider should provide alternative treatment options that they believe would better serve the patient's h…						• Listen to the patient and understand their concerns. • Provide the patient with all relevant information about the treatment. • Explain the risks and benefits of the treatment. • Discuss alternative treatments that may be more appropriate for the patient. • Respect the patient's autonomy and right to make their own decisions. • If necessary, involve a bioethics committee or seek legal advice. •…
How should a healthcare provider manage a conflict of interest, such as when a pharmaceutical company offers incentives for promoting their drug?	• Acknowledge the Conflict: The healthcare provider should first acknowledge that there is a potential conflict of interest. Recognizing the issue is the first step in managing it effectively. • Disclose the Conflict: Transparency is key in managing conflicts of interest. The healthcare provider should disclose the conflict to their employer, colleagues, and possibly patients, depending on the si…						• Disclose the conflict of interest to patients and colleagues • Avoid accepting any incentives or gifts from the pharmaceutical company • Make decisions based solely on the best interest of the patient • Consider alternative treatment options and disclose them to the patient • Follow professional codes of ethics and guidelines • Seek advice from colleagues, supervisors, or professional organizat…
Should a healthcare provider refuse to provide care that contradicts their personal, moral, or religious beliefs?	• Healthcare providers have a professional obligation to provide care to all patients, regardless of their personal, moral, or religious beliefs. This is grounded in the principle of non-maleficence, which means "do no harm." • However, this obligation must be balanced against the provider's right to freedom of conscience and religion. If a certain procedure or treatment contradicts their deeply …						• Healthcare providers have the right to their own personal, moral, and religious beliefs. • However, they also have a professional obligation to provide care to all patients regardless of their personal beliefs. • Refusing to provide care based on personal beliefs could result in harm to the patient and violate their rights. • In situations where a healthcare provider's beliefs conflict with a p…
If a patient's family is causing significant disruption to the patient's care, how should it be managed?	- Communication: Open and honest communication should be established with the family. The healthcare team should explain the patient's condition, treatment, and the importance of a calm, supportive environment for recovery. - Mediation: If the disruption continues, a mediator (like a social worker or a patient advocate) can be engaged to facilitate discussions between the healthcare team and the …						• First, assess the situation and identify the specific issues causing the disruption. • Speak with the patient to get their perspective and determine their wishes regarding their family's involvement in their care. • If the family's behavior is potentially harmful to the patient or staff, consider involving hospital security or contacting the appropriate authorities. • If possible, try to addres…
What is the best approach when dealing with end-of-life decisions, especially when the patient's wishes are unknown?	- Open Communication: Encourage open discussions among family members, doctors, and healthcare providers about the patient's condition, prognosis, and possible end-of-life scenarios. - Understand Medical Options: Learn about the medical options available, including life-sustaining treatments, palliative care, and hospice care. Understand the benefits and drawbacks of each. - Legal Documentation: …						- Start by reviewing the patient's medical history and any available advance directives or living wills. - If the patient's wishes are still unclear, involve the patient's family or loved ones in the decision-making process. - Consider the patient's values, beliefs, and cultural background when making decisions. - Seek guidance from a healthcare ethics committee or other resources, such as a pall…
A 15-year-old patient arrives in the ER in critical condition. She requires a blood transfusion to survive, but her parents refuse on religious grounds. Do you respect the parents' wishes or proceed with the life-saving intervention?	• This situation presents a significant ethical dilemma. On one hand, the medical profession is bound to respect patient autonomy, which extends to parents making decisions on behalf of their minor children. • However, the principle of beneficence, which requires healthcare providers to act in the best interest of the patient, may dictate that life-saving interventions should be pursued. • In man…						• In this situation, the ethical principle of beneficence (doing good) conflicts with the principle of respect for autonomy (respecting the patient's and their parents' wishes). • The patient is a minor and cannot make decisions for themselves, so the parents are the ones making decisions on their behalf. • However, the patient's life is at risk, and as a medical professional, the duty to save th…
A patient in the ICU has been in a persistent vegetative state for several months with no sign of improvement. The patient's spouse insists on continuing life-sustaining treatment, but the patient's parents believe their child would not want to continue living in this state. How do you resolve this disagreement?	• Arrange a meeting: Gather all parties involved, including the spouse, parents, physicians, and possibly a hospital ethics committee member, to discuss the situation openly. • Understand patient's wishes: Review any available documents like living wills or advanced directives that might indicate the patient's wishes in this situation. If there are no such documents, consider any verbal wishes th…						• Review the patient's medical records to determine if there is an advance directive or living will that outlines the patient's wishes regarding end-of-life care. • Consult with the hospital's ethics committee to discuss the situation and seek guidance on how to proceed. • Attempt to facilitate a conversation between the spouse and parents to find common ground and come to a consensus on the pati…
You suspect that one of your colleagues, an ER physician, may be struggling with substance abuse. You've noticed they occasionally seem unsteady and have made several mistakes recently. Do you confront them, report them to a supervisor, or ignore the situation, potentially putting patients at risk?	- Do not ignore the situation: Ignoring the situation could potentially put patients at risk and is not ethical. Patient safety is a top priority in healthcare. - Do not confront them directly: Confronting the colleague could potentially lead to defensive behavior or denial. It may also strain professional relationships and could lead to legal issues if not handled properly. - Document observatio…						• It is important to address the situation to ensure patient safety. • Approach the colleague with compassion and concern for their well-being. • Offer support and resources for seeking help, such as employee assistance programs or addiction treatment centers. • Encourage the colleague to seek professional help and offer to assist them in finding resources. • Report the situation to a supervisor …
You are caring for a patient who is ineligible for a life-saving transplant due to lifestyle choices (heavy smoker, alcohol use). The patient promises to change if given a chance at the transplant. Do you advocate for this patient to receive the transplant or uphold the policy?	- As a medical assistant, my primary responsibility is to the wellbeing of the patient. Therefore, I would advocate for the patient's desire to change and their right to receive the transplant. - However, I must also consider the ethical implications of the decision. Transplant organs are scarce resources and should be allocated to those with the highest chance of success post-transplant. - Uphol…						• Review the hospital's policy on transplant eligibility • Consult with the medical team and seek their opinions on the situation • Discuss the patient's medical history and current health status with the medical team • Consider the patient's willingness and ability to make lifestyle changes • Evaluate the patient's support system and resources for making lifestyle changes • Determine the potenti…
During a busy night shift, an undocumented immigrant presents to the ER with a severe illness requiring immediate attention. However, hospital administration has recently faced financial difficulties and is under pressure to limit care to uninsured patients. How do you proceed?	• Prioritize patient care: The immediate action should be to provide necessary medical attention to the patient. As a medical professional, the primary duty is to save lives, regardless of the patient's immigration status or financial capability. • Uphold medical ethics: Medical ethics dictate that care should be provided to all who need it, without discrimination. This includes undocumented immi…						• Remain calm and composed in the situation • Prioritize the patient's health and well-being above any administrative or financial concerns • Provide necessary medical attention and treatment to the patient • Consult with the attending physician and hospital administration to discuss options for covering the patient's medical expenses • Advocate for the patient's right to receive medical care reg…
An elderly patient with severe Alzheimer's disease has a Do Not Resuscitate (DNR) order in their medical record. However, their adult child insists on resuscitation when the patient goes into cardiac arrest. How do you respond?	- Respect the patient's autonomy: The patient's DNR order is a legally binding document that must be respected, regardless of the adult child's insistence on resuscitation. The patient made this decision while they were still mentally capable and it reflects their wishes regarding their medical care. - Educate the family: Explain the implications of a DNR order to the adult child, including the f…						• Review the patient's medical record to confirm the presence of the DNR order and ensure that it is valid and up-to-date. • Explain the DNR order to the patient's adult child and discuss the patient's wishes and values regarding end-of-life care. • Acknowledge the adult child's concerns and provide emotional support and empathy. • Discuss the ethical principles of autonomy and beneficence with t…
A family insists on aggressive treatment for their terminally ill loved one, despite the poor prognosis and the patient's previously expressed wish to avoid invasive procedures. Do you follow the family's wishes or adhere to the patient's initial preference?	• Adhere to the patient's initial preference. • The patient's autonomy and personal wishes regarding their own healthcare should be respected. • It is ethically appropriate to prioritize the patient's expressed wishes over the family's requests, especially if the patient has clearly communicated their preference to avoid invasive procedures. • If the patient is unable to communicate, but has prev…						• Review the patient's medical records to confirm their previously expressed wishes regarding invasive procedures. • Discuss the patient's prognosis and the potential benefits and risks of aggressive treatment with the family. • Respect the patient's autonomy and right to make decisions about their own medical care. • Consider involving an ethics committee or palliative care team to help mediate …
A patient comes to the ER with severe pain from terminal cancer. They request a dose of pain medication that could potentially hasten their death. Do you administer the dose to alleviate suffering, or refuse to prevent hastening the patient's death?	- This is a complex ethical question that involves the principles of autonomy, beneficence, non-maleficence, and justice in healthcare. - Autonomy: The patient has the right to make decisions about their own healthcare. If they are mentally competent and understand the consequences, their wish for a potentially lethal dose of pain medication should be respected. - Beneficence: As a healthcare pro…						• The ethical principle of beneficence requires healthcare providers to act in the best interest of their patients and to alleviate suffering. • The ethical principle of non-maleficence requires healthcare providers to avoid causing harm to their patients. • The ethical principle of autonomy requires healthcare providers to respect their patients' wishes and decisions regarding their own care. • …
A young patient requires a rare and expensive medication to survive. The hospital has a limited supply that could also help numerous other patients with less severe conditions. How do you decide who gets the medication?	• The decision should be made based on medical necessity and urgency, not on age, social status, or personal relationships. The patient with the most severe and immediate need should be prioritized. • A committee of healthcare professionals should be involved in the decision-making process to ensure fairness and objectivity. • The decision should be guided by the principles of medical ethics: aut…						• Consult with the healthcare team to assess the severity of the conditions of all the patients in need of the medication. • Consider the age, medical history, and prognosis of each patient to determine who needs the medication urgently. • Evaluate the potential benefits and risks of the medication for each patient. • Review the hospital's policies and guidelines regarding the allocation of scarc…
A pharmaceutical company offers to fund a much-needed expansion of the ER in exchange for promoting their products to patients. Do you accept the funding?	• No, accepting the funding would be unethical. This is because it could compromise the impartiality of medical advice given to patients. Medical decisions should be based on the best interests of the patient, not influenced by external funding. • This would be a conflict of interest, as it could potentially lead to the promotion of pharmaceutical products that may not be the best choice for a pa…						• No, accepting funding in exchange for promoting products to patients is unethical and violates the principle of patient autonomy. • Promoting pharmaceutical products to patients can influence their decision-making process and compromise their health outcomes. • Accepting such an offer can also create a conflict of interest and compromise the integrity of the healthcare system. • The decision to…
A patient with an advanced directive stipulating no life-prolonging measures is admitted with a treatable condition. However, they are now mentally incapacitated and cannot confirm their prior wishes. Do you respect the advanced directive or treat the condition?	• Respect the advanced directive: The advanced directive was created when the patient was mentally capable and had full understanding of their medical decisions. This legal document reflects their wishes regarding medical treatment and should be honored. • Consult with family or legal surrogate: If there is any ambiguity or uncertainty about the patient's wishes, consult with the patient's family…						• Respect the advanced directive as it is a legal document that represents the patient's wishes. • Consult with the patient's family or designated healthcare proxy to verify the patient's wishes and obtain consent for treatment. • Consider the patient's current medical condition and prognosis to determine the best course of action. • Seek guidance from hospital ethics committees to help resolve a…
A young patient who attempted suicide is now in a critical state. Should the healthcare team strive to save the patient's life despite the potential for another suicide attempt in the future?	• Yes, the healthcare team should strive to save the patient's life. Every life is valuable and it is the ethical duty of healthcare professionals to preserve life whenever possible. • It is not within the healthcare team's purview to predict future actions of the patient. Their primary responsibility is to address the immediate health crisis. • A suicide attempt often indicates severe mental hea…						• The healthcare team has an ethical obligation to strive to save the patient's life, regardless of the potential for another suicide attempt in the future. • Suicide prevention is a key responsibility of healthcare professionals, and every effort should be made to ensure the patient receives the necessary treatment and support to prevent future suicide attempts. • The healthcare team should work…
Should a patient who is cognitively impaired but physically healthy be included in a clinical trial if their family consents?	- The inclusion of a cognitively impaired but physically healthy patient in a clinical trial, even with family consent, raises several ethical considerations. - Respect for Autonomy: If the patient is unable to provide informed consent due to cognitive impairment, this infringes on their autonomy. Clinical trials should ideally involve participants who can fully understand the risks and benefits.…						• The decision to include a cognitively impaired patient in a clinical trial should be based on the patient's ability to understand the risks and benefits of the study. • If the patient is unable to understand the nature of the study, including the risks and benefits, then they should not be included in the trial. • The decision to include a cognitively impaired patient in a clinical trial should…
If a patient with a terminal illness expresses a wish to die, should the healthcare team provide assistance in ending the patient's life?	• The question of whether to assist a terminally ill patient in ending their life is a complex ethical issue and largely depends on the legal framework, professional guidelines, and personal beliefs. • In some countries and states, physician-assisted suicide or euthanasia is legal under specific circumstances. In these places, if a patient with a terminal illness expresses a wish to die, the heal…						• No, healthcare professionals should not provide assistance in ending a patient's life, even if the patient expresses a wish to die due to a terminal illness. • It is against medical ethics and professional standards to intentionally cause harm or death to a patient. • Healthcare professionals should focus on providing the best possible care and support to alleviate the patient's suffering and i…
Is it ethical to use restraints or sedatives to control a violent or agitated patient who poses a risk to themselves or others?	- It can be ethical to use restraints or sedatives to control a violent or agitated patient if they pose a clear and immediate danger to themselves or others. The primary concern of healthcare providers is to ensure the safety of all individuals involved. - The use of restraints or sedatives should always be a last resort, used only when non-physical methods have failed to calm the patient or whe…						• Yes, it can be ethical to use restraints or sedatives to control a violent or agitated patient who poses a risk to themselves or others. • However, this decision should be made based on careful assessment of the patient's condition and the potential risks and benefits of using restraints or sedatives. • The use of restraints or sedatives should be the last resort after all other less restrictiv…
If a patient's family provides false information about the patient's health history, potentially endangering the patient, how should this be addressed?	• Identify the discrepancy: Carefully review the patient's health records and identify the inconsistencies between the information provided by the family and the actual medical history. • Discuss with the family: Arrange a meeting with the family to discuss the discrepancies. It's crucial to approach this conversation with sensitivity and understanding, as they may have provided false information…						• Firstly, it is important to verify the accuracy of the information provided by the family by cross-checking it with any available medical records. • If it is found that the family has indeed provided false information, the medical assistant should inform the healthcare provider immediately. • The healthcare provider should then have a conversation with the family to understand why they provided…
A healthcare provider suspects a parent is causing their child's illnesses (Munchausen by proxy). What should they do?	• Document all observations: The healthcare provider should carefully document all interactions, observations, and medical findings related to the child's condition. This includes any inconsistencies between the parent's report of symptoms and the child's actual clinical presentation. • Consult with colleagues: The healthcare provider should discuss the situation with colleagues or a supervisor t…						• The healthcare provider should gather evidence to support their suspicion before taking any action. • They should consult with other healthcare professionals and seek guidance from their institution's policies and procedures on reporting suspected cases of Munchausen by proxy. • The healthcare provider should also consider the safety and well-being of the child and take necessary steps to prote…
Should a healthcare provider honor a family's request to withhold bad news from a patient to protect their emotional wellbeing?	- Ethically, healthcare providers are obligated to respect a patient's autonomy, which includes their right to know about their health status. Therefore, they should generally not withhold bad news from a patient based on a family's request. - However, there are some cultural contexts where it is considered appropriate to share bad news with family members first. In these cases, healthcare provid…						• Healthcare providers have a duty to respect patient autonomy and provide them with truthful information about their health status. • Withholding bad news from a patient can undermine their right to make informed decisions about their treatment and care. • Patients have a right to know their prognosis and make arrangements for their future care. • Honoring a family's request to withhold bad news…
Should a healthcare provider report a colleague who is practicing substandard care and putting patients at risk?	• Yes, a healthcare provider should report a colleague who is practicing substandard care and putting patients at risk. • The primary responsibility of a healthcare provider is to ensure the safety and well-being of patients. If a colleague's actions are jeopardizing this, it should be reported. • Ethically, healthcare providers have a duty to uphold the standards of their profession and maintain…						• Yes, a healthcare provider should report a colleague who is practicing substandard care and putting patients at risk. • Reporting a colleague is an ethical obligation to protect the patients and maintain the integrity of the healthcare profession. • Failing to report substandard care can lead to harm to patients and damage the reputation of the healthcare institution. • Reporting a colleague is…
How should a healthcare provider respond when a patient requests access to their full medical records, including potentially distressing information?	• The healthcare provider should first acknowledge the patient's request and reassure them that they have the right to access their medical records. • Explain the process of accessing medical records to the patient, including any necessary forms to fill out or administrative steps to take. • Before releasing potentially distressing information, the healthcare provider should discuss with the pati…						• Respect the patient's autonomy and right to access their medical records. • Explain the potential risks and benefits of accessing their full medical records. • Provide the patient with the necessary information on how to access their medical records. • Offer to review the records with the patient to provide context and answer any questions. • Consider providing emotional support or referring th…
If a healthcare provider has a financial interest in a treatment being considered for a patient, should they disclose this conflict of interest?	- Yes, a healthcare provider should disclose a financial interest in a treatment being considered for a patient. - This is because it's important for the patient to have all the information to make an informed decision about their treatment. - Transparency is key in maintaining trust between the patient and healthcare provider. - It's also a matter of professional ethics, as the healthcare provid…						Yes, a healthcare provider should disclose their financial interest in a treatment being considered for a patient. Here are some concrete reasons why: - It is an ethical obligation for healthcare providers to prioritize the best interest of their patients over their own financial gain. - Disclosing a conflict of interest allows patients to make informed decisions about their treatment options. - …
Should a healthcare provider participate in procedures or treatments they consider to be experimental or potentially harmful?	- Healthcare providers should prioritize patient safety and wellbeing above all else. If a procedure or treatment is considered experimental or potentially harmful, they should exercise extreme caution. - They should ensure that the patient is fully informed about the potential risks and benefits of the procedure or treatment, and that the patient gives informed consent before proceeding. - Healt…						• No, healthcare providers should not participate in procedures or treatments they consider to be experimental or potentially harmful. • Healthcare providers have a duty to prioritize the well-being and safety of their patients. • Participating in such procedures or treatments could violate the principle of non-maleficence, which is to do no harm. • Additionally, healthcare providers have an ethi…
How should a healthcare provider handle a situation where they believe a superior's medical decision is incorrect?	• First, the healthcare provider should double-check the information: They should review the patient's medical history, test results, and the superior's decision to ensure their concern is valid. • Engage in open communication: They should discuss their concerns directly with the superior in a respectful and professional manner, presenting their reasons and any supporting evidence. • Follow estab…						- Review the situation and gather all relevant information before making any decisions - Consider the potential consequences of speaking out against a superior's decision - Consult with colleagues or a supervisor for guidance on the situation - If the decision could potentially harm the patient, speak up and express concerns in a respectful and professional manner - Offer alternative solutions or…
If a patient with a contagious disease refuses to self-isolate, risking the spread of the disease to others, how should this be addressed?	• Communicate with the patient: Explain the severity of the disease, the risk of transmission, and the importance of self-isolation to protect others. • Provide education: Ensure the patient understands the nature of the disease and the consequences of not isolating. Use clear, understandable language, and provide written materials if possible. • Encourage cooperation: Try to understand and addre…						• First, explain the potential consequences of not self-isolating and the risk of spreading the disease to others. • Encourage the patient to reconsider their decision and explain the importance of following public health guidelines. • If the patient still refuses to self-isolate, report the situation to the appropriate authorities, such as the local health department or hospital infection contro…
If a patient's religious beliefs prohibit a specific standard treatment, should alternative treatments be considered, even if they may be less effective?	• Yes, alternative treatments should be considered. Patient autonomy and respect for their religious beliefs are fundamental aspects of medical ethics. • However, it's crucial to thoroughly discuss the potential risks and benefits of these alternatives. The patient should be fully informed about the possible outcomes and complications. • The patient's health and safety should always be the priori…						• Yes, alternative treatments should be considered if a patient's religious beliefs prohibit a specific standard treatment. • Healthcare providers have a responsibility to respect and accommodate patients' religious beliefs to the extent possible. • Alternative treatments may be less effective than standard treatments, but they could still provide some benefit to the patient. • Healthcare provide…
If a healthcare provider is asked to testify in court about a patient's condition or treatment, what ethical considerations should they keep in mind?	• Patient Confidentiality: Healthcare providers must respect the privacy of their patients. Disclosing medical information in court could potentially breach this principle unless explicit consent has been given by the patient or legal requirements mandate it. • Informed Consent: The healthcare provider should ensure that the patient is fully aware of the implications of their medical information …						• Confidentiality: The healthcare provider should maintain the confidentiality of the patient and not disclose any information that is not relevant to the case. • Truthfulness: The healthcare provider should provide honest and accurate information to the court, even if it may not be favorable to the patient. • Informed Consent: The healthcare provider should ensure that the patient or their repre…
Should a healthcare provider disclose to a patient that a mistake was made during their treatment, even if it doesn't impact the patient's health?	- Yes, a healthcare provider should disclose to a patient that a mistake was made during their treatment, even if it doesn't impact the patient's health. - This is based on the principle of honesty and transparency in medical ethics. - Patients have a right to be informed about all aspects of their care, including any errors, regardless of the impact on their health. - Disclosure can help to main…						- Yes, a healthcare provider should disclose to a patient that a mistake was made during their treatment, even if it doesn't impact the patient's health. - Disclosing the mistake promotes transparency and honesty between the patient and the healthcare provider. - It allows the patient to have a better understanding of the treatment they received and the potential risks and benefits. - The patient…
If a patient cannot afford their medication, should a healthcare provider advocate for them to receive the medication for free or at a reduced cost?	• Yes, a healthcare provider should advocate for a patient who cannot afford their medication to receive it for free or at a reduced cost. • The primary goal of a healthcare provider is to ensure the well-being of their patients. If a patient cannot afford necessary medication, it directly affects their health and quality of life. • Advocating for patients is a part of the healthcare provider's e…						- Yes, a healthcare provider should advocate for a patient who cannot afford their medication to receive it for free or at a reduced cost. - This is because it is the provider's responsibility to ensure that their patient receives the necessary treatment to improve their health. - Denying a patient medication due to financial constraints can lead to further health complications and may even be li…
Should a healthcare provider give placebos to patients who insist on receiving treatment when no treatment is necessary?	- Ethically, healthcare providers should not give placebos to patients who insist on receiving treatment when no treatment is necessary. - The use of placebos without patient consent is deceptive and violates the principle of patient autonomy and informed consent, which are fundamental to medical ethics. - It can undermine the trust between the patient and the healthcare provider. If discovered, …						• No, healthcare providers should not give placebos to patients who insist on receiving treatment when no treatment is necessary. • Giving placebos is unethical and goes against the principle of informed consent. • It can also harm the patient's trust in healthcare providers and the medical profession as a whole. • Healthcare providers should educate patients on the lack of necessity for treatmen…
If a medical student causes harm to a patient while learning a procedure, who is responsible, and how should the situation be handled?	- The responsibility primarily lies with the supervising physician. They are responsible for overseeing the medical student and ensuring they are performing procedures correctly. - The medical student also shares some responsibility as they should only perform procedures they feel competent to do and must always seek guidance when unsure. - The situation should be handled by first ensuring the pa…						• The medical student is responsible for causing harm to the patient while learning a procedure. • The supervising physician or healthcare provider who was overseeing the student may also share responsibility. • The situation should be handled by following these steps: - Immediately address the patient's medical needs and provide appropriate medical care. - Report the incident to the appropriate …
Should a healthcare provider report a patient's illegal drug use to law enforcement?	• Healthcare providers are bound by patient confidentiality laws, such as the Health Insurance Portability and Accountability Act (HIPAA) in the U.S. This law generally prevents them from sharing patient information, including illegal drug use, without the patient's consent. • The primary responsibility of healthcare providers is to provide care and treatment, not to enforce the law. Reporting a …						- Healthcare providers have an ethical duty to protect patient confidentiality and privacy. - Reporting a patient's illegal drug use to law enforcement could potentially harm the patient's reputation, relationships, and future opportunities. - Reporting a patient's illegal drug use to law enforcement could also damage the trust between the patient and healthcare provider, which could negatively i…
A patient with no family or known support system is discharged from the hospital. They have nowhere to go and will likely not be able to care for themselves. How should this be addressed?	• Assess the patient's condition: The first step would be to assess the patient's ability to care for themselves, taking into consideration their physical health, mental health, and overall ability to perform daily tasks. • Social Services Involvement: If the patient is unable to care for themselves, the hospital should involve the social services department. They can help identify resources such…						• Consult with the hospital's social worker to determine if the patient is eligible for any community resources or government programs that can provide support and assistance. • Contact local shelters or non-profit organizations that provide housing and support services for individuals in need. • Consider contacting a trusted friend or family member of the patient, if possible, to inform them of …
A healthcare provider knows a treatment is unlikely to work but the patient's family insists on it. Should the treatment be provided?	- The healthcare provider should first ensure that the family fully understands the patient's condition, the treatment's potential effectiveness, and the potential side effects or risks associated with the treatment. - The healthcare provider should respect the patient's autonomy and their right to make decisions about their own healthcare, as long as the patient is mentally capable of making suc…						• The healthcare provider has an ethical obligation to act in the best interest of the patient. • Providing a treatment that is unlikely to work is not in the best interest of the patient and may even cause harm. • The healthcare provider should communicate the risks and benefits of the treatment to the patient and their family, and explain why they believe the treatment is unlikely to be effecti…
If a patient's culture considers discussing death taboo, should end-of-life conversations be initiated by the healthcare provider?	• Respect for cultural beliefs: Healthcare providers should respect the cultural beliefs of their patients. If discussing death is considered taboo in a patient's culture, it is crucial to approach the subject with sensitivity and care. • Patient's right to know: Despite cultural norms, it's essential to remember that patients have the right to understand their condition fully, including end-of-l…						• Healthcare providers should respect the patient's cultural beliefs and practices regarding discussing death. • The patient's autonomy and preferences should be prioritized when making decisions about end-of-life conversations. • Healthcare providers should assess the patient's readiness and willingness to discuss end-of-life issues before initiating the conversation. • If the patient is not rea…
An organ becomes available for transplant. Two patients need the organ: one is an older, wealthy individual who has pledged a significant donation to the hospital; the other is a young, low-income individual with a longer potential lifespan. How should the organ be allocated?	- The organ should be allocated based on medical need, potential for successful transplant, and potential lifespan post-transplant, not on wealth or social status. - The young, low-income individual may be given priority if they have a higher chance of survival and a longer potential lifespan after the transplant. - The decision needs to be made by a medical team or ethical committee, which shoul…						• The allocation of the organ should be based on medical criteria and not on the patient's wealth or donation to the hospital. • The medical team should consider factors such as the urgency of the transplant, the compatibility of the organ with the patient, the patient's overall health condition, and the potential success of the transplant. • The medical team should follow ethical principles such…
